# Supplementary material for: Community assembly rules affect the diversity of expanding communities
Source: Ecol Evol. 2014 Oct 3;4(21):4041–52. doi: 10.1002/ece3.1251 (PMC4242558; doi:10.1002/ece3.1251)
Supplement: Supplementary file 1 — Data S1. The simulation code, a sample run and the corresponding results. [file ece30004-4041-SD1.zip]

Archive with 3 entries (3 files):
- simulation program for expanding communities.f90
- ECE_31251_Running example.docx
- ECE3_1251_output example.xls
