# Supplementary material for: Community assembly rules affect the diversity of expanding communities
Source: Ecol Evol. 2014 Oct 3;4(21):4041–52. doi: 10.1002/ece3.1251 (PMC4242558; doi:10.1002/ece3.1251)
Supplement: Supplementary file 1 — Data S1. The simulation code, a sample run and the corresponding results. [file ece30004-4041-SD1.zip › simulation program for expanding communities.f90]

      program species_competition_survival
      implicit none
      external random 
      real random ! define external function
	  integer::rows=25,columns=500 !a rectangular 2-dimensional lattice {25 (rows) X 500 (columns) communities}
	  integer::Max=1000 !the carry capacity of each lattice
	  integer::ita=-6,L2 !function dispersal parameters
	  integer mode_select !select 1 for neutral mode or 2 for tradeoff mode 
	  integer dispersal_select ! input 1 for nearest neighbor dispersal or 2 for Fat-tail dispersal
	  real rand_a,rand_b,d1
	  integer new_x,new_y
	  integer i,j,k,x,y,z,m,n,T,flag
	  integer abundance
	  integer seed !seed parameter
	  integer::f=100 !each individual produce f seeds in each generation
	  real::mortality_rate,birth_rate ! birth rate and dealth rate for neutral mode	  
	  real x1,x2,x3
	  real sum1,sum2,sum3,sum4
	  character*10 File_name !output filename
	  integer column
	  parameter(column=20) ! define the number of initial species
	  integer times,Abandon,End_Gen,N_empty,Record_Gen
	  real,dimension(101)::Generation
	  real,dimension(column)::S_numbers
	  real,dimension(25,100)::S_numbers_25
	  real,dimension(column)::mortality !arry for tradeoff mortality
      real,dimension(105,500)::L_S_remain_1=0,L_S_remain_2=0,L_S_remain_3=0,L_S_remain_4=0
	  real,dimension(105,500)::L_I_mortality_1=0,L_I_mortality_2=0,L_I_mortality_3=0,L_I_mortality_4=0,L_I_Sd_1=0,L_I_Sd_2=0,L_I_Sd_3=0,L_I_Sd_4=0,L_I_Se_1=0,L_I_Se_2=0,L_I_Se_3=0,L_I_Se_4=0
	  real,dimension(105,500)::Similarity_2_1=0,Similarity_2_2=0,Similarity_2_3=0,Similarity_2_4=0
	  real,dimension(105,500)::Similarity_251_1=0,Similarity_251_2=0,Similarity_251_3=0,Similarity_251_4=0,Similarity_252_1=0,Similarity_252_2=0,Similarity_252_3=0,Similarity_252_4=0,Similarity_253_1=0,Similarity_253_2=0,Similarity_253_3=0,Similarity_253_4=0
	  real temp,sum,temp1,alfa
	  real similarity,SN,Sq
	  real*8 numerator,denomirator
	  
	  type local_community_information
	     integer,dimension(column)::L_c 
		 integer,dimension(column)::L_c_temp
	  end type
	  type(local_community_information)::space(25,500) 
	  call random_seed ()
	  !************************************************
	     !print*,'please input an random integer'
		 read*,Abandon
		 
		 !print*,'select nearest dispersal input 1 and function dispersal input 2'
		 read*,dispersal_select
		 
		 if(dispersal_select==1)then
		    Record_Gen=167
		    !print*,'nearest dispersal,dispersal parameter'
		    read*,alfa
		 else if(dispersal_select==2)then
		    !print*,'please input dispersal distance'
		    read*,L2	 
		    if(L2==1)then
		       Record_Gen=15
		    else if(L2==4)then
		       Record_Gen=4
		    else if(L2==16)then
		       Record_Gen=2
		    end if
		 end if
		 End_Gen=Record_Gen*4 !end generations
		 
		 !print*,'neutral input 1 and tradeoff input 2'
		 read*, mode_select
		 
		 if(mode_select==1)then
		    !print*,'please input mortality'
		    read*, mortality_rate
		 end if

		 !print*,'input file_name'
		 read*,File_name !output filename

	     !print*,'simulation times'
         read*,times

	     open(32,file=File_name,position='append')
		 write(32,*)'a rectangular 2-dimensional lattice',rows,columns
		 write(32,*)'the number of initial species',column
		 if(mode_select==1)then
		    write(32,*)'the mortality of neutral mode',mortality_rate
		 else if(mode_select==2)then
		    write(32,*)'the mortality of trade-off mode  between 0.01 and 1'
		 end if
		 if(dispersal_select==1)then
		    write(32,*)'the intensity parameter of dispersal limitation in the nearest neighbor mode is:',alfa
		 else if(dispersal_select==2)then
		    write(32,*)'the parameter of dispersal distance in then function dispersal mode is:',L2
		 end if
		 write(32,*)'each individual produce',f,' seed in each generation'
         write(32,*)'Record the results in generations:',Record_Gen,2*Record_Gen,3*Record_Gen,4*Record_Gen, '  stop the simulation at generations:',End_Gen
		 write(32,*)'simulation times:',times
		 close(32)
		 if(mode_select==1)then
            birth_rate=mortality_rate ! in neutral mode, birth rate=death rate
         end if
         
		 do i=1,Abandon !a random number can avoid pseudo-random number affect
	        call random_number(x1)	 
	     end do
	     
	  do T=1,times
          open(32,file=File_name,position='append')
	  write(32,*)'the result of ',T,'th       simulation'
	  close(32)
	  
	  do j=1,columns
	     do i=1,rows
		    space(i,j)%L_c=0
		    space(i,j)%L_c_temp=0
		 end do
	  end do
	  if(mode_select==2)then ! in tradeoff mode, get mortality
	     do i=1,column
		    do j=1,10
		       call random_number(x1)
		       if(x1>=0.01)exit
		    end do
		    mortality(i)=x1
	     end do
	  end if
      do i=1,column
		 space(13,1)%L_c(i)=Max/column
	  end do
	  n=0
	  do 
	     n=n+1   
	     !seeds dispersal process
		if(mode_select==1.and.dispersal_select==2)then  !neutral mode and function dispersal
		 do j=1,columns
		    do i=1,rows
			   do x=1,column
			      if(space(i,j)%L_c(x)/=0)then
				     abundance=space(i,j)%L_c(x)
				     do y=1,abundance
					    do seed=1,f
					       call random_number(x1)
						   if(x1<birth_rate)then
						      call random_number(x1)
				              d1=L2*sqrt((1-x1)**(2.0/(2+ita))-1)
			                  do
                                 call random_number(x1)
			   	                 rand_a=2*x1-1
				                 call random_number(x1)
				                 rand_b=2*x1-1
				                 if(((rand_a**2+rand_b**2)>=0).and.((rand_a**2+rand_b**2)<=1))exit
				              end do
							  if(rand_a**2+rand_b**2==0)then
							     new_x=i
								 new_y=j
							  else
							     new_x=nint((d1*rand_b)/sqrt(rand_a**2+rand_b**2))
				                 new_y=nint((d1*rand_a)/sqrt(rand_a**2+rand_b**2))
								 new_x=i+new_x
						         new_y=j+new_y
							  end if
							  if(new_x>=1.and.new_x<=rows)then
							     if(new_y>=1.and.new_y<=columns)then
								    space(new_x,new_y)%L_c_temp(x)=space(new_x,new_y)%L_c_temp(x)+1
							     end if
							  end if
						   end if
						end do !end f
					 end do !end abundance
				  end if
			   end do !end column
			end do !end rows
		 end do !end columns
	     do j=1,columns
		    do i=1,rows
			   do x=1,column
			      if(space(i,j)%L_c(x)/=0)then
				     abundance=space(i,j)%L_c(x)
				     do y=1,abundance
					    call random_number(x1)
						if(x1<=mortality_rate)then
						   space(i,j)%L_c(x)=space(i,j)%L_c(x)-1
						end if
					 end do
				  end if
			   end do
			end do !end columns
		 end do !end rows
		else if(mode_select==1.and.dispersal_select==1)then !neutral mode and nearest dispersal
         do j=1,columns
		    do i=1,rows
			   do x=1,column
			      if(space(i,j)%L_c(x)/=0)then
				     abundance=space(i,j)%L_c(x)
				     do y=1,abundance
					    do seed=1,f
					       call random_number(x1)
						   if(x1<birth_rate)then
                              call random_number(x2)
                              if(x2<alfa)then
                                  space(i,j)%L_c_temp(x)=space(i,j)%L_c_temp(x)+1
                              else 
                                  call random_number(x3)
                                  if(x3>0.and.x3<=0.125)then
                                     new_x=i
						             new_y=j-1
                                  else if(x3>0.125.and.x3<=0.25)then
                                     new_x=i-1
						             new_y=j-1
                                  else if(x3>0.25.and.x3<=0.375)then
                                     new_x=i-1
						             new_y=j
                                  else if(x3>0.375.and.x3<=0.5)then
                                     new_x=i-1
						             new_y=j+1
                                  else if(x3>0.5.and.x3<=0.625)then
                                     new_x=i
						             new_y=j+1
                                  else if(x3>0.625.and.x3<=0.75)then
                                     new_x=i+1
						             new_y=j+1
                                  else if(x3>0.75.and.x3<=0.875)then
                                     new_x=i+1
						             new_y=j
                                  else if(x3>0.875.and.x3<=1)then
                                     new_x=i+1
						             new_y=j-1
                                  end if
							      if(new_x>=1.and.new_x<=rows)then
							         if(new_y>=1.and.new_y<=columns)then
							            space(new_x,new_y)%L_c_temp(x)=space(new_x,new_y)%L_c_temp(x)+1
							         end if
							      end if
                              end if
						   end if
						end do !end f
					 end do
				  end if
			   end do
			end do !end rows
		 end do !end columns
	     do j=1,columns
		    do i=1,rows
			   do x=1,column
			      if(space(i,j)%L_c(x)/=0)then
				     abundance=space(i,j)%L_c(x)
				     do y=1,abundance
					    call random_number(x1)
						if(x1<=mortality_rate)then
						   space(i,j)%L_c(x)=space(i,j)%L_c(x)-1
						end if
					 end do
				  end if
			   end do
			end do !end columns
		 end do !end rows
		else if(mode_select==2.and.dispersal_select==1)then !tradeoff mode and nearest dispersal
		 do j=1,columns
		    do i=1,rows
			   do x=1,column
			      if(space(i,j)%L_c(x)/=0)then
				     abundance=space(i,j)%L_c(x)
				     do y=1,abundance
					    do seed=1,f
					       call random_number(x1)
						   if(x1<mortality(x))then
                              call random_number(x2)
                              if(x2<alfa)then
                                  space(i,j)%L_c_temp(x)=space(i,j)%L_c_temp(x)+1
                              else 
                                  call random_number(x3)
                                  if(x3>0.and.x3<=0.125)then
                                     new_x=i
						             new_y=j-1
                                  else if(x3>0.125.and.x3<=0.25)then
                                     new_x=i-1
						             new_y=j-1
                                  else if(x3>0.25.and.x3<=0.375)then
                                     new_x=i-1
						             new_y=j
                                  else if(x3>0.375.and.x3<=0.5)then
                                     new_x=i-1
						             new_y=j+1
                                  else if(x3>0.5.and.x3<=0.625)then
                                     new_x=i
						             new_y=j+1
                                  else if(x3>0.625.and.x3<=0.75)then
                                     new_x=i+1
						             new_y=j+1
                                  else if(x3>0.75.and.x3<=0.875)then
                                     new_x=i+1
						             new_y=j
                                  else if(x3>0.875.and.x3<=1)then
                                     new_x=i+1
						             new_y=j-1
                                  end if
							      if(new_x>=1.and.new_x<=rows)then
							         if(new_y>=1.and.new_y<=columns)then
							            space(new_x,new_y)%L_c_temp(x)=space(new_x,new_y)%L_c_temp(x)+1
							         end if
							      end if
                              end if
						   end if
						end do !end f
					 end do
				  end if
			   end do
			end do !end rows
		 end do !end columns
	     do j=1,columns
		    do i=1,rows
			   do x=1,column
			      if(space(i,j)%L_c(x)/=0)then
				     abundance=space(i,j)%L_c(x)
				     do y=1,abundance
					    call random_number(x1)
						if(x1<=mortality(x))then
						   space(i,j)%L_c(x)=space(i,j)%L_c(x)-1
						end if
					 end do
				  end if
			   end do
			end do !end rows
		 end do !end columns
		else if(mode_select==2.and.dispersal_select==2)then !tradeoff mode and function dispersal
		 do j=1,columns
		    do i=1,rows
			   do x=1,column
			      if(space(i,j)%L_c(x)/=0)then
				     abundance=space(i,j)%L_c(x)
				     do y=1,abundance
					    do seed=1,f
					       call random_number(x1)
						   if(x1<mortality(x))then
						      call random_number(x1)
				              d1=L2*sqrt((1-x1)**(2.0/(2+ita))-1)
				              !print*,d1
			                  do
                                 call random_number(x1)
			   	                 rand_a=2*x1-1
				                 call random_number(x1)
				                 rand_b=2*x1-1
				                 if(((rand_a**2+rand_b**2)>=0).and.((rand_a**2+rand_b**2)<=1))exit
				              end do
							  if(rand_a**2+rand_b**2==0)then
							     new_x=i
								 new_y=j
							  else
							     new_x=nint((d1*rand_b)/sqrt(rand_a**2+rand_b**2))
				                 new_y=nint((d1*rand_a)/sqrt(rand_a**2+rand_b**2))
								 new_x=i+new_x
						         new_y=j+new_y
							  end if
							  if(new_x>=1.and.new_x<=rows)then
							     if(new_y>=1.and.new_y<=columns)then
							        space(new_x,new_y)%L_c_temp(x)=space(new_x,new_y)%L_c_temp(x)+1
							     end if
							  end if
						   end if
						end do !end f
					 end do
				  end if
			   end do
			end do !end rows
		 end do !end columns
	     do j=1,columns
		    do i=1,rows
			   do x=1,column
			      if(space(i,j)%L_c(x)/=0)then
				     abundance=space(i,j)%L_c(x)
				     do y=1,abundance
					    call random_number(x1)
						if(x1<=mortality(x))then
						   space(i,j)%L_c(x)=space(i,j)%L_c(x)-1
						end if
					 end do
				  end if
			   end do
			end do !end rows
		 end do !end columns
		end if !mode_select
        ! recruitment process
		 do j=1,columns
		    do i=1,rows
			   sum1=0
			   sum2=0
			   do m=1,column
			      sum1=sum1+space(i,j)%L_c(m)
				  sum2=sum2+space(i,j)%L_c_temp(m)
			   end do
			   if(sum2>0)then
			      if((sum1+sum2)<=Max)then
				     do x=1,column
					    if(space(i,j)%L_c_temp(x)/=0)then
				           space(i,j)%L_c(x)=space(i,j)%L_c(x)+space(i,j)%L_c_temp(x)
					    end if
					 end do
				  else if((sum1+sum2)>Max)then
				     do x=1,Max-sum1
					    y=int(random(int(sum2)+1))
						do m=1,column
					       if(space(i,j)%L_c_temp(m)/=0)then
						      if(space(i,j)%L_c_temp(m)>=y)exit
						   end if
						   y=y-space(i,j)%L_c_temp(m)
					    end do
				        space(i,j)%L_c(m)=space(i,j)%L_c(m)+1
					    space(i,j)%L_c_temp(m)=space(i,j)%L_c_temp(m)-1
						sum2=sum2-1
					 end do  
				  end if
			   end if
			   space(i,j)%L_c_temp=0
			end do !end rows
         end do !end columns
         if(mod(n,Record_Gen)==0)then
         if(mode_select==1)then !neutral mode
      !first record
      if(n/Record_Gen==1)then      
	  do j=1,columns
         N_empty=0
         do i=1,rows
             S_numbers=0
             do x=1,column
			   if(space(i,j)%L_c(x)/=0)then
			      S_numbers(x)=space(i,j)%L_c(x)				 
			   end if
             end do
		     sum2=0
             sum4=0
		     do k=1,column
		        if(S_numbers(k)>0)then
                    sum2=sum2+1
			        sum4=sum4+S_numbers(k)
                end if
             end do
             if(sum2>0)then
                N_empty=N_empty+1
             !remain species
		     L_S_remain_1(T,j)=L_S_remain_1(T,j)+sum2
             end if
         end do
         if(N_empty>0)then
            L_S_remain_1(T,j)=L_S_remain_1(T,j)/N_empty
         end if
	  end do
	  !calculate similarity 2-2 2-25
	  do j=1,columns
	     S_numbers_25=0
	     temp1=0
	     do i=1,rows
	        temp=0
	        do x=1,column
	           temp=temp+space(i,j)%L_c(x)
	        end do
	        if(temp>0)then
	           temp1=temp1+1
	           do x=1,column
	              S_numbers_25(temp1,x)=space(i,j)%L_c(x)/temp
	           end do   
	        end if
	     end do
         if(temp1>=2)then
	     N_empty=0
	     Similarity=0
	     do i=1,temp1-1
	        do k=i+1,temp1
	              N_empty=N_empty+1
	              numerator=0
	              denomirator=0
	              do x=1,column
	                 numerator=numerator+2*S_numbers_25(i,x)*S_numbers_25(k,x)
	                 denomirator=denomirator+S_numbers_25(i,x)**2+S_numbers_25(k,x)**2
	              end do
	              Similarity=Similarity+numerator/denomirator
	        end do
	     end do
	     Similarity=Similarity/N_empty
	     Similarity_2_1(T,j)=Similarity
	     numerator=0
	     sum3=0
	     do x=1,column
	        sum1=0
	        sum2=0
	        do m=1,temp1
	           sum1=sum1+S_numbers_25(m,x)
	           sum2=sum2+S_numbers_25(m,x)**2
	        end do
	        sum1=sum1**2
	        sum3=sum3+sum1-sum2
	     end do
	     numerator=1/(temp1**2-temp1)*sum3
	     sum3=0
	     do x=1,column
	        sum2=0
	        do m=1,temp1
	           sum2=sum2+S_numbers_25(m,x)**2
	        end do
	        sum3=sum3+sum2
	     end do
	     denomirator=1/temp1*sum3
	     Similarity_251_1(T,j)=numerator/denomirator
	     end if
	  end do
      end if
      !end first record
      !second record
      if(n/Record_Gen==2)then
      do j=1,columns
         N_empty=0
         do i=1,rows
             S_numbers=0
             do x=1,column
			   if(space(i,j)%L_c(x)/=0)then
			      S_numbers(x)=space(i,j)%L_c(x)				 
			   end if
             end do
		     sum2=0
             sum4=0
		     do k=1,column
		        if(S_numbers(k)>0)then
                    sum2=sum2+1
			        sum4=sum4+S_numbers(k)
                end if
             end do
             if(sum2>0)then
                N_empty=N_empty+1
		     L_S_remain_2(T,j)=L_S_remain_2(T,j)+sum2
             end if
         end do
         if(N_empty>0)then
            L_S_remain_2(T,j)=L_S_remain_2(T,j)/N_empty
         end if
	  end do
	   !calculate similarity 2-2 2-25
	  do j=1,columns
	     S_numbers_25=0
	     temp1=0
	     do i=1,rows
	        temp=0
	        do x=1,column
	           temp=temp+space(i,j)%L_c(x)
	        end do
	        if(temp>0)then
	           temp1=temp1+1
	           do x=1,column
	              S_numbers_25(temp1,x)=space(i,j)%L_c(x)/temp
	           end do   
	        end if
	     end do
         if(temp1>=2)then
	     N_empty=0
	     Similarity=0
	     do i=1,temp1-1
	        do k=i+1,temp1
	              N_empty=N_empty+1
	              numerator=0
	              denomirator=0
	              do x=1,column
	                 numerator=numerator+2*S_numbers_25(i,x)*S_numbers_25(k,x)
	                 denomirator=denomirator+S_numbers_25(i,x)**2+S_numbers_25(k,x)**2
	              end do
	              Similarity=Similarity+numerator/denomirator
	        end do
	     end do
	     Similarity=Similarity/N_empty
	     Similarity_2_2(T,j)=Similarity
	     numerator=0
	     sum3=0
	     do x=1,column
	        sum1=0
	        sum2=0
	        do m=1,temp1
	           sum1=sum1+S_numbers_25(m,x)
	           sum2=sum2+S_numbers_25(m,x)**2
	        end do
	        sum1=sum1**2
	        sum3=sum3+sum1-sum2
	     end do
	     numerator=1/(temp1**2-temp1)*sum3
	     sum3=0
	     do x=1,column
	        sum2=0
	        do m=1,temp1
	           sum2=sum2+S_numbers_25(m,x)**2
	        end do
	        sum3=sum3+sum2
	     end do
	     denomirator=1/temp1*sum3
	     Similarity_251_2(T,j)=numerator/denomirator
	     end if
	  end do
      end if
      !end second record
      !third record
      if(n/Record_Gen==3)then
      do j=1,columns
         N_empty=0
         do i=1,rows
             S_numbers=0
             do x=1,column
			   if(space(i,j)%L_c(x)/=0)then
			      S_numbers(x)=space(i,j)%L_c(x)				 
			   end if
             end do
		     sum2=0
             sum4=0
		     do k=1,column
		        if(S_numbers(k)>0)then
                    sum2=sum2+1
			        sum4=sum4+S_numbers(k)
                end if
             end do
             if(sum2>0)then
                N_empty=N_empty+1
		     L_S_remain_3(T,j)=L_S_remain_3(T,j)+sum2	 
             end if
         end do
         if(N_empty>0)then
            L_S_remain_3(T,j)=L_S_remain_3(T,j)/N_empty
         end if
	  end do
	   !calculate similarity 2-2 2-25
	  do j=1,columns
	     S_numbers_25=0
	     temp1=0
	     do i=1,rows
	        temp=0
	        do x=1,column
	           temp=temp+space(i,j)%L_c(x)
	        end do
	        if(temp>0)then
	           temp1=temp1+1
	           do x=1,column
	              S_numbers_25(temp1,x)=space(i,j)%L_c(x)/temp
	           end do   
	        end if
	     end do
         if(temp1>=2)then
	     N_empty=0
	     Similarity=0
	     do i=1,temp1-1
	        do k=i+1,temp1
	              N_empty=N_empty+1
	              numerator=0
	              denomirator=0
	              do x=1,column
	                 numerator=numerator+2*S_numbers_25(i,x)*S_numbers_25(k,x)
	                 denomirator=denomirator+S_numbers_25(i,x)**2+S_numbers_25(k,x)**2
	              end do
	              Similarity=Similarity+numerator/denomirator
	        end do
	     end do
	     Similarity=Similarity/N_empty
	     Similarity_2_3(T,j)=Similarity
	     numerator=0
	     sum3=0
	     do x=1,column
	        sum1=0
	        sum2=0
	        do m=1,temp1
	           sum1=sum1+S_numbers_25(m,x)
	           sum2=sum2+S_numbers_25(m,x)**2
	        end do
	        sum1=sum1**2
	        sum3=sum3+sum1-sum2
	     end do
	     numerator=1/(temp1**2-temp1)*sum3
	     sum3=0
	     do x=1,column
	        sum2=0
	        do m=1,temp1
	           sum2=sum2+S_numbers_25(m,x)**2
	        end do
	        sum3=sum3+sum2
	     end do
	     denomirator=1/temp1*sum3
	     Similarity_251_3(T,j)=numerator/denomirator
	     end if
	  end do
      end if
      !end third record
      !fourth record
      if(n/Record_Gen==4)then
      do j=1,columns
         N_empty=0
         do i=1,rows
             S_numbers=0
             do x=1,column
			   if(space(i,j)%L_c(x)/=0)then
			      S_numbers(x)=space(i,j)%L_c(x)				 
			   end if
             end do
		     sum2=0
             sum4=0
		     do k=1,column
		        if(S_numbers(k)>0)then
                    sum2=sum2+1
			        sum4=sum4+S_numbers(k)
                end if
             end do
             if(sum2>0)then
                N_empty=N_empty+1
		     L_S_remain_4(T,j)=L_S_remain_4(T,j)+sum2
             end if
         end do
         if(N_empty>0)then
            L_S_remain_4(T,j)=L_S_remain_4(T,j)/N_empty
         end if
	  end do
	   !calculate similarity 2-2 2-25
	  do j=1,columns
	     S_numbers_25=0
	     temp1=0
	     do i=1,rows
	        temp=0
	        do x=1,column
	           temp=temp+space(i,j)%L_c(x)
	        end do
	        if(temp>0)then
	           temp1=temp1+1
	           do x=1,column
	              S_numbers_25(temp1,x)=space(i,j)%L_c(x)/temp
	           end do   
	        end if
	     end do
         if(temp1>=2)then
	     N_empty=0
	     Similarity=0
	     do i=1,temp1-1
	        do k=i+1,temp1
	              N_empty=N_empty+1
	              numerator=0
	              denomirator=0
	              do x=1,column
	                 numerator=numerator+2*S_numbers_25(i,x)*S_numbers_25(k,x)
	                 denomirator=denomirator+S_numbers_25(i,x)**2+S_numbers_25(k,x)**2
	              end do
	              Similarity=Similarity+numerator/denomirator
	        end do
	     end do
	     Similarity=Similarity/N_empty
	     Similarity_2_4(T,j)=Similarity
	     numerator=0
	     sum3=0
	     do x=1,column
	        sum1=0
	        sum2=0
	        do m=1,temp1
	           sum1=sum1+S_numbers_25(m,x)
	           sum2=sum2+S_numbers_25(m,x)**2
	        end do
	        sum1=sum1**2
	        sum3=sum3+sum1-sum2
	     end do
	     numerator=1/(temp1**2-temp1)*sum3
	     sum3=0
	     do x=1,column
	        sum2=0
	        do m=1,temp1
	           sum2=sum2+S_numbers_25(m,x)**2
	        end do
	        sum3=sum3+sum2
	     end do
	     denomirator=1/temp1*sum3
	     Similarity_251_4(T,j)=numerator/denomirator
	     end if
	  end do
      end if
      !end fourth record
      else if(mode_select==2)then !trade off mode
       !first record
      if(n/Record_Gen==1)then
	  do j=1,columns
         N_empty=0
         do i=1,rows
             S_numbers=0
             do x=1,column
			   if(space(i,j)%L_c(x)/=0)then
			      S_numbers(x)=space(i,j)%L_c(x)				 
			   end if
             end do
             sum1=0
		     sum2=0
             sum3=0
             sum4=0
		     do k=1,column
		        if(S_numbers(k)>0)then
                    sum1=sum1+mortality(k)
                    sum2=sum2+1
                    sum3=sum3+S_numbers(k)*mortality(k)
			        sum4=sum4+S_numbers(k)
                end if
             end do
             if(sum2>0)then
                N_empty=N_empty+1
             !average mortality,Standard deviation ,Standard error
		     L_I_mortality_1(T,j)=L_I_mortality_1(T,j)+sum3/sum4
             if(sum4>1)then
                 temp1=0
               do k=1,column
                  if(S_numbers(k)>0)then
		             temp1=temp1+S_numbers(k)*(sum3/sum4-mortality(k))**2
                  end if
               end do
               L_I_Sd_1(T,j)=L_I_Sd_1(T,j)+sqrt(temp1/(sum4-1))	
			   L_I_Se_1(T,j)=L_I_Se_1(T,j)+sqrt(temp1/(sum4*(sum4-1)))		   
		     end if
		     L_S_remain_1(T,j)=L_S_remain_1(T,j)+sum2
             end if
         end do
         if(N_empty>0)then
            L_S_remain_1(T,j)=L_S_remain_1(T,j)/N_empty
            L_I_mortality_1(T,j)=L_I_mortality_1(T,j)/N_empty
            L_I_Sd_1(T,j)=L_I_Sd_1(T,j)/N_empty
            L_I_Se_1(T,j)=L_I_Se_1(T,j)/N_empty
         end if
	  end do
	   !calculate similarity 2-2 2-25
	  do j=1,columns
	     S_numbers_25=0
	     temp1=0
	     do i=1,rows
	        temp=0
	        do x=1,column
	           temp=temp+space(i,j)%L_c(x)
	        end do
	        if(temp>0)then
	           temp1=temp1+1
	           do x=1,column
	              S_numbers_25(temp1,x)=space(i,j)%L_c(x)/temp
	           end do   
	        end if
	     end do
         if(temp1>=2)then
	     N_empty=0
	     Similarity=0
	     do i=1,temp1-1
	        do k=i+1,temp1
	              N_empty=N_empty+1
	              numerator=0
	              denomirator=0
	              do x=1,column
	                 numerator=numerator+2*S_numbers_25(i,x)*S_numbers_25(k,x)
	                 denomirator=denomirator+S_numbers_25(i,x)**2+S_numbers_25(k,x)**2
	              end do
	              Similarity=Similarity+numerator/denomirator
	        end do
	     end do
	     Similarity=Similarity/N_empty
	     Similarity_2_1(T,j)=Similarity
	     numerator=0
	     sum3=0
	     do x=1,column
	        sum1=0
	        sum2=0
	        do m=1,temp1
	           sum1=sum1+S_numbers_25(m,x)
	           sum2=sum2+S_numbers_25(m,x)**2
	        end do
	        sum1=sum1**2
	        sum3=sum3+sum1-sum2
	     end do
	     numerator=1/(temp1**2-temp1)*sum3
	     sum3=0
	     do x=1,column
	        sum2=0
	        do m=1,temp1
	           sum2=sum2+S_numbers_25(m,x)**2
	        end do
	        sum3=sum3+sum2
	     end do
	     denomirator=1/temp1*sum3
	     Similarity_251_1(T,j)=numerator/denomirator
	     end if
	  end do
      end if
         !end first record
         !second record
      if(n/Record_Gen==2)then
      do j=1,columns
         N_empty=0
         do i=1,rows
             S_numbers=0
             do x=1,column
			   if(space(i,j)%L_c(x)/=0)then
			      S_numbers(x)=space(i,j)%L_c(x)				 
			   end if
             end do
             sum1=0
		     sum2=0
             sum3=0
             sum4=0
		     do k=1,column
		        if(S_numbers(k)>0)then
                    sum1=sum1+mortality(k)
                    sum2=sum2+1
                    sum3=sum3+S_numbers(k)*mortality(k)
			        sum4=sum4+S_numbers(k)
                end if
             end do
             if(sum2>0)then
                N_empty=N_empty+1
             !average mortality,Standard deviation ,Standard error
		     L_I_mortality_2(T,j)=L_I_mortality_2(T,j)+sum3/sum4
             if(sum4>1)then
                 temp1=0
               do k=1,column
                  if(S_numbers(k)>0)then
		             temp1=temp1+S_numbers(k)*(sum3/sum4-mortality(k))**2
                  end if
               end do
               L_I_Sd_2(T,j)=L_I_Sd_2(T,j)+sqrt(temp1/(sum4-1))	
			   L_I_Se_2(T,j)=L_I_Se_2(T,j)+sqrt(temp1/(sum4*(sum4-1)))		   
		     end if
		     L_S_remain_2(T,j)=L_S_remain_2(T,j)+sum2
             end if
         end do
         if(N_empty>0)then
            L_S_remain_2(T,j)=L_S_remain_2(T,j)/N_empty
            L_I_mortality_2(T,j)=L_I_mortality_2(T,j)/N_empty
            L_I_Sd_2(T,j)=L_I_Sd_2(T,j)/N_empty
            L_I_Se_2(T,j)=L_I_Se_2(T,j)/N_empty
         end if
	  end do
	   !calculate similarity 2-2 2-25
	  do j=1,columns
	     S_numbers_25=0
	     temp1=0
	     do i=1,rows
	        temp=0
	        do x=1,column
	           temp=temp+space(i,j)%L_c(x)
	        end do
	        if(temp>0)then
	           temp1=temp1+1
	           do x=1,column
	              S_numbers_25(temp1,x)=space(i,j)%L_c(x)/temp
	           end do   
	        end if
	     end do
         if(temp1>=2)then
	     N_empty=0
	     Similarity=0
	     do i=1,temp1-1
	        do k=i+1,temp1
	              N_empty=N_empty+1
	              numerator=0
	              denomirator=0
	              do x=1,column
	                 numerator=numerator+2*S_numbers_25(i,x)*S_numbers_25(k,x)
	                 denomirator=denomirator+S_numbers_25(i,x)**2+S_numbers_25(k,x)**2
	              end do
	              Similarity=Similarity+numerator/denomirator
	        end do
	     end do
	     Similarity=Similarity/N_empty
	     Similarity_2_2(T,j)=Similarity
	     numerator=0
	     sum3=0
	     do x=1,column
	        sum1=0
	        sum2=0
	        do m=1,temp1
	           sum1=sum1+S_numbers_25(m,x)
	           sum2=sum2+S_numbers_25(m,x)**2
	        end do
	        sum1=sum1**2
	        sum3=sum3+sum1-sum2
	     end do
	     numerator=1/(temp1**2-temp1)*sum3
	     sum3=0
	     do x=1,column
	        sum2=0
	        do m=1,temp1
	           sum2=sum2+S_numbers_25(m,x)**2
	        end do
	        sum3=sum3+sum2
	     end do
	     denomirator=1/temp1*sum3
	     Similarity_251_2(T,j)=numerator/denomirator
	     end if
	  end do
      end if
         !end second record
         !third record
      if(n/Record_Gen==3)then
      do j=1,columns
         N_empty=0
         do i=1,rows
             S_numbers=0
             do x=1,column
			   if(space(i,j)%L_c(x)/=0)then
			      S_numbers(x)=space(i,j)%L_c(x)				 
			   end if
             end do
             sum1=0
		     sum2=0
             sum3=0
             sum4=0
		     do k=1,column
		        if(S_numbers(k)>0)then
                    sum1=sum1+mortality(k)
                    sum2=sum2+1
                    sum3=sum3+S_numbers(k)*mortality(k)
			        sum4=sum4+S_numbers(k)
                end if
             end do
             if(sum2>0)then
                N_empty=N_empty+1
             !average mortality,Standard deviation ,Standard error
		     L_I_mortality_3(T,j)=L_I_mortality_3(T,j)+sum3/sum4
             if(sum4>1)then
                 temp1=0
               do k=1,column
                  if(S_numbers(k)>0)then
		             temp1=temp1+S_numbers(k)*(sum3/sum4-mortality(k))**2
                  end if
               end do
               L_I_Sd_3(T,j)=L_I_Sd_3(T,j)+sqrt(temp1/(sum4-1))	
			   L_I_Se_3(T,j)=L_I_Se_3(T,j)+sqrt(temp1/(sum4*(sum4-1)))		   
		     end if
		     L_S_remain_3(T,j)=L_S_remain_3(T,j)+sum2
             end if
         end do
         if(N_empty>0)then
            L_S_remain_3(T,j)=L_S_remain_3(T,j)/N_empty
            L_I_mortality_3(T,j)=L_I_mortality_3(T,j)/N_empty
            L_I_Sd_3(T,j)=L_I_Sd_3(T,j)/N_empty
            L_I_Se_3(T,j)=L_I_Se_3(T,j)/N_empty
         end if
	  end do
	   !calculate similarity 2-2 2-25
	  do j=1,columns
	     S_numbers_25=0
	     temp1=0
	     do i=1,rows
	        temp=0
	        do x=1,column
	           temp=temp+space(i,j)%L_c(x)
	        end do
	        if(temp>0)then
	           temp1=temp1+1
	           do x=1,column
	              S_numbers_25(temp1,x)=space(i,j)%L_c(x)/temp
	           end do   
	        end if
	     end do
         if(temp1>=2)then
	     N_empty=0
	     Similarity=0
	     do i=1,temp1-1
	        do k=i+1,temp1
	              N_empty=N_empty+1
	              numerator=0
	              denomirator=0
	              do x=1,column
	                 numerator=numerator+2*S_numbers_25(i,x)*S_numbers_25(k,x)
	                 denomirator=denomirator+S_numbers_25(i,x)**2+S_numbers_25(k,x)**2
	              end do
	              Similarity=Similarity+numerator/denomirator
	        end do
	     end do
	     Similarity=Similarity/N_empty
	     Similarity_2_3(T,j)=Similarity
	     numerator=0
	     sum3=0
	     do x=1,column
	        sum1=0
	        sum2=0
	        do m=1,temp1
	           sum1=sum1+S_numbers_25(m,x)
	           sum2=sum2+S_numbers_25(m,x)**2
	        end do
	        sum1=sum1**2
	        sum3=sum3+sum1-sum2
	     end do
	     numerator=1/(temp1**2-temp1)*sum3
	     sum3=0
	     do x=1,column
	        sum2=0
	        do m=1,temp1
	           sum2=sum2+S_numbers_25(m,x)**2
	        end do
	        sum3=sum3+sum2
	     end do
	     denomirator=1/temp1*sum3
	     Similarity_251_3(T,j)=numerator/denomirator
	     end if
	  end do
      end if
         !end third record
         !fourth record
      if(n/Record_Gen==4)then
      do j=1,columns
         N_empty=0
         do i=1,rows
             S_numbers=0
             do x=1,column
			   if(space(i,j)%L_c(x)/=0)then
			      S_numbers(x)=space(i,j)%L_c(x)				 
			   end if
             end do
             sum1=0
		     sum2=0
             sum3=0
             sum4=0
		     do k=1,column
		        if(S_numbers(k)>0)then
                    sum1=sum1+mortality(k)
                    sum2=sum2+1
                    sum3=sum3+S_numbers(k)*mortality(k)
			        sum4=sum4+S_numbers(k)
                end if
             end do
             if(sum2>0)then
                N_empty=N_empty+1
             !average mortality,Standard deviation ,Standard error
		     L_I_mortality_4(T,j)=L_I_mortality_4(T,j)+sum3/sum4
             if(sum4>1)then
                 temp1=0
               do k=1,column
                  if(S_numbers(k)>0)then
		             temp1=temp1+S_numbers(k)*(sum3/sum4-mortality(k))**2
                  end if
               end do
               L_I_Sd_4(T,j)=L_I_Sd_4(T,j)+sqrt(temp1/(sum4-1))	
			   L_I_Se_4(T,j)=L_I_Se_4(T,j)+sqrt(temp1/(sum4*(sum4-1)))		   
		     end if
		     L_S_remain_4(T,j)=L_S_remain_4(T,j)+sum2
             end if
         end do
         if(N_empty>0)then
            L_S_remain_4(T,j)=L_S_remain_4(T,j)/N_empty
            L_I_mortality_4(T,j)=L_I_mortality_4(T,j)/N_empty
            L_I_Sd_4(T,j)=L_I_Sd_4(T,j)/N_empty
            L_I_Se_4(T,j)=L_I_Se_4(T,j)/N_empty
         end if
	  end do
	   !calculate similarity 2-2 2-25
	  do j=1,columns
	     S_numbers_25=0
	     temp1=0
	     do i=1,rows
	        temp=0
	        do x=1,column
	           temp=temp+space(i,j)%L_c(x)
	        end do
	        if(temp>0)then
	           temp1=temp1+1
	           do x=1,column
	              S_numbers_25(temp1,x)=space(i,j)%L_c(x)/temp
	           end do   
	        end if
	     end do
         if(temp1>=2)then
	     N_empty=0
	     Similarity=0
	     do i=1,temp1-1
	        do k=i+1,temp1
	              N_empty=N_empty+1
	              numerator=0
	              denomirator=0
	              do x=1,column
	                 numerator=numerator+2*S_numbers_25(i,x)*S_numbers_25(k,x)
	                 denomirator=denomirator+S_numbers_25(i,x)**2+S_numbers_25(k,x)**2
	              end do
	              Similarity=Similarity+numerator/denomirator
	        end do
	     end do
	     Similarity=Similarity/N_empty
	     Similarity_2_4(T,j)=Similarity
	     numerator=0
	     sum3=0
	     do x=1,column
	        sum1=0
	        sum2=0
	        do m=1,temp1
	           sum1=sum1+S_numbers_25(m,x)
	           sum2=sum2+S_numbers_25(m,x)**2
	        end do
	        sum1=sum1**2
	        sum3=sum3+sum1-sum2
	     end do
	     numerator=1/(temp1**2-temp1)*sum3
	     sum3=0
	     do x=1,column
	        sum2=0
	        do m=1,temp1
	           sum2=sum2+S_numbers_25(m,x)**2
	        end do
	        sum3=sum3+sum2
	     end do
	     denomirator=1/temp1*sum3
	     Similarity_251_4(T,j)=numerator/denomirator
	     end if
	  end do
      end if
      !end fourth record
      end if
      end if
	  if(n==End_Gen)exit
	  end do !end one simulation
	  end do !end times simulations
      open(32,file=File_name,position='append')
	  write(32,*)'The result of record 1'
      !first record
      !remain species
	  write(32,*)'##########the number of species remain in each lattice##########'
	  do i=1,times
	     write(32,"(1000(f30.10,'	'))")(L_S_remain_1(i,j),j=1,columns)
      end do
	  do j=1,columns
		 do i=1,times-1
		    do x=1,times-i
			   if(L_S_remain_1(x,j)<L_S_remain_1(x+1,j))then
			      temp=L_S_remain_1(x,j)
				  L_S_remain_1(x,j)=L_S_remain_1(x+1,j)
			      L_S_remain_1(x+1,j)=temp
			   end if
			end do
	     end do
	  end do
	  do j=1,columns
	     sum=0
	     do i=1,times
		    sum=sum+L_S_remain_1(i,j)
		 end do
		 L_S_remain_1(times+1,j)=sum/times
		 if(mod(times,2)==0)then
		    L_S_remain_1(times+2,j)=(L_S_remain_1(int(times/2),j)+L_S_remain_1(int(times/2)+1,j))/2
		 else
		    L_S_remain_1(times+2,j)=L_S_remain_1(int(times+1)/2,j)
		 end if
		 if(times>1)then
		    do i=1,times
		       L_S_remain_1(times+3,j)=L_S_remain_1(times+3,j)+(sum/times-L_S_remain_1(i,j))**2
		    end do
			L_S_remain_1(times+4,j)=sqrt(L_S_remain_1(times+3,j)/(times*(times-1)))
			L_S_remain_1(times+3,j)=sqrt(L_S_remain_1(times+3,j)/(times-1))	
		 end if
	  end do
	  write(32,*)'##########Average Median Standard_deviation Standard_error##########'
	  do i=times+1,times+4
	     write(32,"(1000(f30.10,'	'))")(L_S_remain_1(i,j),j=1,columns)
	  end do
	  !similarity index
	  write(32,*)'########## Morisita similarity index 2-2##########'
	  do i=1,times
	     write(32,"(1000(f30.10,'	'))")(Similarity_2_1(i,j),j=1,columns)
	  end do	  
	  do j=1,columns
		 do i=1,times-1
		    do x=1,times-i
			   if(Similarity_2_1(x,j)<Similarity_2_1(x+1,j))then
			      temp=Similarity_2_1(x,j)
				  Similarity_2_1(x,j)=Similarity_2_1(x+1,j)
			      Similarity_2_1(x+1,j)=temp
			   end if
			end do
	     end do
	  end do
	  do j=1,columns   
		 sum=0
	     do i=1,times
		    sum=sum+Similarity_2_1(i,j)
		 end do
		 Similarity_2_1(times+1,j)=sum/times
		 if(mod(times,2)==0)then
		    Similarity_2_1(times+2,j)=(Similarity_2_1(int(times/2),j)+Similarity_2_1(int(times/2)+1,j))/2
		 else
		    Similarity_2_1(times+2,j)=Similarity_2_1(int(times+1)/2,j)
		 end if
		 if(times>1)then
		    do i=1,times
		       Similarity_2_1(times+3,j)=Similarity_2_1(times+3,j)+(sum/times-Similarity_2_1(i,j))**2
		    end do
			Similarity_2_1(times+4,j)=sqrt(Similarity_2_1(times+3,j)/(times*(times-1)))
			Similarity_2_1(times+3,j)=sqrt(Similarity_2_1(times+3,j)/(times-1))	
		 end if
	  end do
	  write(32,*)'##########Average Median Standard_deviation Standard_error##########'
	  do i=times+1,times+4
	     write(32,"(1000(f30.10,'	'))")(Similarity_2_1(i,j),j=1,columns)
	  end do
	  !similarity index
	  write(32,*)'########## Morisita similarity index 2-25##########'
	  do i=1,times
	     write(32,"(1000(f30.10,'	'))")(Similarity_251_1(i,j),j=1,columns)
	  end do
	  do j=1,columns
		 do i=1,times-1
		    do x=1,times-i
			   if(Similarity_251_1(x,j)<Similarity_251_1(x+1,j))then
			      temp=Similarity_251_1(x,j)
				  Similarity_251_1(x,j)=Similarity_251_1(x+1,j)
			      Similarity_251_1(x+1,j)=temp
			   end if
			end do
	     end do
	  end do	  	  
	  do j=1,columns	 		 
		 sum=0
	     do i=1,times
		    sum=sum+Similarity_251_1(i,j)
		 end do
		 Similarity_251_1(times+1,j)=sum/times
		 if(mod(times,2)==0)then
		    Similarity_251_1(times+2,j)=(Similarity_251_1(int(times/2),j)+Similarity_251_1(int(times/2)+1,j))/2
		 else
		    Similarity_251_1(times+2,j)=Similarity_251_1(int(times+1)/2,j)
		 end if
		 if(times>1)then
		    do i=1,times
		       Similarity_251_1(times+3,j)=Similarity_251_1(times+3,j)+(sum/times-Similarity_251_1(i,j))**2
		    end do
			Similarity_251_1(times+4,j)=sqrt(Similarity_251_1(times+3,j)/(times*(times-1)))
			Similarity_251_1(times+3,j)=sqrt(Similarity_251_1(times+3,j)/(times-1))	
		 end if
	  end do
	  write(32,*)'##########Average Median Standard_deviation Standard_error##########'
	  do i=times+1,times+4
	     write(32,"(1000(f30.10,'	'))")(Similarity_251_1(i,j),j=1,columns)
      end do
      if(mode_select==2)then
       !Individuals average mortality
	  write(32,*)'########## Individuals average mortality in each lattice##########'
	  do i=1,times
	     write(32,"(1000(f30.10,'	'))")(L_I_mortality_1(i,j),j=1,columns)
	  end do
	  do j=1,columns
		 do i=1,times-1
		    do x=1,times-i
			   if(L_I_mortality_1(x,j)<L_I_mortality_1(x+1,j))then
			      temp=L_I_mortality_1(x,j)
				  L_I_mortality_1(x,j)=L_I_mortality_1(x+1,j)
			      L_I_mortality_1(x+1,j)=temp
			   end if
			end do
	     end do
	  end do
	  do j=1,columns	 
	     sum1=0
	     do i=1,times
		    if(L_I_mortality_1(i,j)/=0)sum1=sum1+1
         end do	
         if(sum1>0)then
		 sum=0
	     do i=1,sum1
		    sum=sum+L_I_mortality_1(i,j)
		 end do
		 L_I_mortality_1(times+1,j)=sum/sum1
		 if(mod(sum1,2.0)==0)then
		    L_I_mortality_1(times+2,j)=(L_I_mortality_1(int(sum1/2),j)+L_I_mortality_1(int(sum1/2)+1,j))/2
		 else
		    L_I_mortality_1(times+2,j)=L_I_mortality_1(int(sum1+1)/2,j)
		 end if
		 if(sum1>1)then
		    do i=1,sum1
		       L_I_mortality_1(times+3,j)=L_I_mortality_1(times+3,j)+(sum/sum1-L_I_mortality_1(i,j))**2
		    end do
			L_I_mortality_1(times+4,j)=sqrt(L_I_mortality_1(times+3,j)/(sum1*(sum1-1)))
			L_I_mortality_1(times+3,j)=sqrt(L_I_mortality_1(times+3,j)/(sum1-1))	
         end if
         end if
	  end do
	  write(32,*)'##########Average Median Standard_deviation Standard_error##########'
	  do i=times+1,times+4
	     write(32,"(1000(f30.10,'	'))")(L_I_mortality_1(i,j),j=1,columns)
      end do
      !Individuals average mortality Standard deviation
	  write(32,*)'######## Individuals average mortality Standard deviation in each lattice########'
	  do i=1,times
	     write(32,"(1000(f30.10,'	'))")(L_I_Sd_1(i,j),j=1,columns)
	  end do
	  do j=1,columns
		 do i=1,times-1
		    do x=1,times-i
			   if(L_I_Sd_1(x,j)<L_I_Sd_1(x+1,j))then
			      temp=L_I_Sd_1(x,j)
				  L_I_Sd_1(x,j)=L_I_Sd_1(x+1,j)
			      L_I_Sd_1(x+1,j)=temp
			   end if
			end do
	     end do
	  end do
	  do j=1,columns	 
	     sum1=0
	     do i=1,times
		    if(L_I_Sd_1(i,j)/=0)sum1=sum1+1
         end do	
         if(sum1>0)then
		 sum=0
	     do i=1,sum1
		    sum=sum+L_I_Sd_1(i,j)
		 end do
		 L_I_Sd_1(times+1,j)=sum/sum1
		 if(mod(sum1,2.0)==0)then
		    L_I_Sd_1(times+2,j)=(L_I_Sd_1(int(sum1/2),j)+L_I_Sd_1(int(sum1/2)+1,j))/2
		 else
		    L_I_Sd_1(times+2,j)=L_I_Sd_1(int(sum1+1)/2,j)
		 end if
         end if
	  end do
	  write(32,*)'##########Average Median##########'
	  do i=times+1,times+2
	     write(32,"(1000(f30.10,'	'))")(L_I_Sd_1(i,j),j=1,columns)
      end do
      !Individuals average mortality Standard error
	  write(32,*)'######## Individuals average mortality Standard error in each lattice########'
	  do i=1,times
	     write(32,"(1000(f30.10,'	'))")(L_I_Se_1(i,j),j=1,columns)
	  end do
	  do j=1,columns
		 do i=1,times-1
		    do x=1,times-i
			   if(L_I_Se_1(x,j)<L_I_Se_1(x+1,j))then
			      temp=L_I_Se_1(x,j)
				  L_I_Se_1(x,j)=L_I_Se_1(x+1,j)
			      L_I_Se_1(x+1,j)=temp
			   end if
			end do
	     end do
	  end do
	  do j=1,columns	 
	     sum1=0
	     do i=1,times
		    if(L_I_Se_1(i,j)/=0)sum1=sum1+1
         end do	
         if(sum1>0)then
		 sum=0
	     do i=1,sum1
		    sum=sum+L_I_Se_1(i,j)
		 end do
		 L_I_Se_1(times+1,j)=sum/sum1
		 if(mod(sum1,2.0)==0)then
		    L_I_Se_1(times+2,j)=(L_I_Se_1(int(sum1/2),j)+L_I_Se_1(int(sum1/2)+1,j))/2
		 else
		    L_I_Se_1(times+2,j)=L_I_Se_1(int(sum1+1)/2,j)
		 end if
         end if
	  end do
	  write(32,*)'##########Average Median##########'
	  do i=times+1,times+2
	     write(32,"(1000(f30.10,'	'))")(L_I_Se_1(i,j),j=1,columns)
      end do
      end if
       write(32,*)'The result of record 2'
      !second record
      !remain species
	  write(32,*)'##########then number of species remain in each lattice##########'
	  do i=1,times
	     write(32,"(1000(f30.10,'	'))")(L_S_remain_2(i,j),j=1,columns)
      end do
	  do j=1,columns
		 do i=1,times-1
		    do x=1,times-i
			   if(L_S_remain_2(x,j)<L_S_remain_2(x+1,j))then
			      temp=L_S_remain_2(x,j)
				  L_S_remain_2(x,j)=L_S_remain_2(x+1,j)
			      L_S_remain_2(x+1,j)=temp
			   end if
			end do
	     end do
	  end do
	  do j=1,columns
	     sum=0
	     do i=1,times
		    sum=sum+L_S_remain_2(i,j)
		 end do
		 L_S_remain_2(times+1,j)=sum/times
		 if(mod(times,2)==0)then
		    L_S_remain_2(times+2,j)=(L_S_remain_2(int(times/2),j)+L_S_remain_2(int(times/2)+1,j))/2
		 else
		    L_S_remain_2(times+2,j)=L_S_remain_2(int(times+1)/2,j)
		 end if
		 if(times>1)then
		    do i=1,times
		       L_S_remain_2(times+3,j)=L_S_remain_2(times+3,j)+(sum/times-L_S_remain_2(i,j))**2
		    end do
			L_S_remain_2(times+4,j)=sqrt(L_S_remain_2(times+3,j)/(times*(times-1)))
			L_S_remain_2(times+3,j)=sqrt(L_S_remain_2(times+3,j)/(times-1))	
		 end if
	  end do
	  write(32,*)'##########Average Median Standard_deviation Standard_error##########'
	  do i=times+1,times+4
	     write(32,"(1000(f30.10,'	'))")(L_S_remain_2(i,j),j=1,columns)
	  end do
	  !similarity index
	  write(32,*)'########## Morisita similarity index 2-2##########'
	  do i=1,times
	     write(32,"(1000(f30.10,'	'))")(Similarity_2_2(i,j),j=1,columns)
	  end do	  
	  do j=1,columns
		 do i=1,times-1
		    do x=1,times-i
			   if(Similarity_2_2(x,j)<Similarity_2_2(x+1,j))then
			      temp=Similarity_2_2(x,j)
				  Similarity_2_2(x,j)=Similarity_2_2(x+1,j)
			      Similarity_2_2(x+1,j)=temp
			   end if
			end do
	     end do
	  end do
	  do j=1,columns   
		 sum=0
	     do i=1,times
		    sum=sum+Similarity_2_2(i,j)
		 end do
		 Similarity_2_2(times+1,j)=sum/times
		 if(mod(times,2)==0)then
		    Similarity_2_2(times+2,j)=(Similarity_2_2(int(times/2),j)+Similarity_2_2(int(times/2)+1,j))/2
		 else
		    Similarity_2_2(times+2,j)=Similarity_2_2(int(times+1)/2,j)
		 end if
		 if(times>1)then
		    do i=1,times
		       Similarity_2_2(times+3,j)=Similarity_2_2(times+3,j)+(sum/times-Similarity_2_2(i,j))**2
		    end do
			Similarity_2_2(times+4,j)=sqrt(Similarity_2_2(times+3,j)/(times*(times-1)))
			Similarity_2_2(times+3,j)=sqrt(Similarity_2_2(times+3,j)/(times-1))	
		 end if
	  end do
	  write(32,*)'##########Average Median Standard_deviation Standard_error##########'
	  do i=times+1,times+4
	     write(32,"(1000(f30.10,'	'))")(Similarity_2_2(i,j),j=1,columns)
	  end do
	  !similarity index
	  write(32,*)'########## Morisita similarity index 2-25##########'
	  do i=1,times
	     write(32,"(1000(f30.10,'	'))")(Similarity_251_2(i,j),j=1,columns)
	  end do
	  do j=1,columns
		 do i=1,times-1
		    do x=1,times-i
			   if(Similarity_251_2(x,j)<Similarity_251_2(x+1,j))then
			      temp=Similarity_251_2(x,j)
				  Similarity_251_2(x,j)=Similarity_251_2(x+1,j)
			      Similarity_251_2(x+1,j)=temp
			   end if
			end do
	     end do
	  end do	  	  
	  do j=1,columns	 		 
		 sum=0
	     do i=1,times
		    sum=sum+Similarity_251_2(i,j)
		 end do
		 Similarity_251_2(times+1,j)=sum/times
		 if(mod(times,2)==0)then
		    Similarity_251_2(times+2,j)=(Similarity_251_2(int(times/2),j)+Similarity_251_2(int(times/2)+1,j))/2
		 else
		    Similarity_251_2(times+2,j)=Similarity_251_2(int(times+1)/2,j)
		 end if
		 if(times>1)then
		    do i=1,times
		       Similarity_251_2(times+3,j)=Similarity_251_2(times+3,j)+(sum/times-Similarity_251_2(i,j))**2
		    end do
			Similarity_251_2(times+4,j)=sqrt(Similarity_251_2(times+3,j)/(times*(times-1)))
			Similarity_251_2(times+3,j)=sqrt(Similarity_251_2(times+3,j)/(times-1))	
		 end if
	  end do
	  write(32,*)'##########Average Median Standard_deviation Standard_error##########'
	  do i=times+1,times+4
	     write(32,"(1000(f30.10,'	'))")(Similarity_251_2(i,j),j=1,columns)
      end do
      if(mode_select==2)then
      !Individuals average mortality
	  write(32,*)'########## Individuals average mortality in each lattice##########'
	  do i=1,times
	     write(32,"(1000(f30.10,'	'))")(L_I_mortality_2(i,j),j=1,columns)
	  end do
	  do j=1,columns
		 do i=1,times-1
		    do x=1,times-i
			   if(L_I_mortality_2(x,j)<L_I_mortality_2(x+1,j))then
			      temp=L_I_mortality_2(x,j)
				  L_I_mortality_2(x,j)=L_I_mortality_2(x+1,j)
			      L_I_mortality_2(x+1,j)=temp
			   end if
			end do
	     end do
	  end do
	  do j=1,columns	 
	     sum1=0
	     do i=1,times
		    if(L_I_mortality_2(i,j)/=0)sum1=sum1+1
         end do	
         if(sum1>0)then
		 sum=0
	     do i=1,sum1
		    sum=sum+L_I_mortality_2(i,j)
		 end do
		 L_I_mortality_2(times+1,j)=sum/sum1
		 if(mod(sum1,2.0)==0)then
		    L_I_mortality_2(times+2,j)=(L_I_mortality_2(int(sum1/2),j)+L_I_mortality_2(int(sum1/2)+1,j))/2
		 else
		    L_I_mortality_2(times+2,j)=L_I_mortality_2(int(sum1+1)/2,j)
		 end if
		 if(sum1>1)then
		    do i=1,sum1
		       L_I_mortality_2(times+3,j)=L_I_mortality_2(times+3,j)+(sum/sum1-L_I_mortality_2(i,j))**2
		    end do
			L_I_mortality_2(times+4,j)=sqrt(L_I_mortality_2(times+3,j)/(sum1*(sum1-1)))
			L_I_mortality_2(times+3,j)=sqrt(L_I_mortality_2(times+3,j)/(sum1-1))	
         end if
         end if
	  end do
	  write(32,*)'##########Average Median Standard_deviation Standard_error##########'
	  do i=times+1,times+4
	     write(32,"(1000(f30.10,'	'))")(L_I_mortality_2(i,j),j=1,columns)
      end do
      !Individuals average mortality Standard deviation
	  write(32,*)'######## Individuals average mortality Standard deviation in each lattice########'
	  do i=1,times
	     write(32,"(1000(f30.10,'	'))")(L_I_Sd_2(i,j),j=1,columns)
	  end do
	  do j=1,columns
		 do i=1,times-1
		    do x=1,times-i
			   if(L_I_Sd_2(x,j)<L_I_Sd_2(x+1,j))then
			      temp=L_I_Sd_2(x,j)
				  L_I_Sd_2(x,j)=L_I_Sd_2(x+1,j)
			      L_I_Sd_2(x+1,j)=temp
			   end if
			end do
	     end do
	  end do
	  do j=1,columns	 
	     sum1=0
	     do i=1,times
		    if(L_I_Sd_2(i,j)/=0)sum1=sum1+1
         end do	
         if(sum1>0)then
		 sum=0
	     do i=1,sum1
		    sum=sum+L_I_Sd_2(i,j)
		 end do
		 L_I_Sd_2(times+1,j)=sum/sum1
		 if(mod(sum1,2.0)==0)then
		    L_I_Sd_2(times+2,j)=(L_I_Sd_2(int(sum1/2),j)+L_I_Sd_2(int(sum1/2)+1,j))/2
		 else
		    L_I_Sd_2(times+2,j)=L_I_Sd_2(int(sum1+1)/2,j)
		 end if
         end if
	  end do
	  write(32,*)'##########Average Median##########'
	  do i=times+1,times+2
	     write(32,"(1000(f30.10,'	'))")(L_I_Sd_2(i,j),j=1,columns)
      end do
      !Individuals average mortality Standard error
	  write(32,*)'######## Individuals average mortality Standard error in each lattice########'
	  do i=1,times
	     write(32,"(1000(f30.10,'	'))")(L_I_Se_2(i,j),j=1,columns)
	  end do
	  do j=1,columns
		 do i=1,times-1
		    do x=1,times-i
			   if(L_I_Se_2(x,j)<L_I_Se_2(x+1,j))then
			      temp=L_I_Se_2(x,j)
				  L_I_Se_2(x,j)=L_I_Se_2(x+1,j)
			      L_I_Se_2(x+1,j)=temp
			   end if
			end do
	     end do
	  end do
	  do j=1,columns	 
	     sum1=0
	     do i=1,times
		    if(L_I_Se_2(i,j)/=0)sum1=sum1+1
         end do	
         if(sum1>0)then
		 sum=0
	     do i=1,sum1
		    sum=sum+L_I_Se_2(i,j)
		 end do
		 L_I_Se_2(times+1,j)=sum/sum1
		 if(mod(sum1,2.0)==0)then
		    L_I_Se_2(times+2,j)=(L_I_Se_2(int(sum1/2),j)+L_I_Se_2(int(sum1/2)+1,j))/2
		 else
		    L_I_Se_2(times+2,j)=L_I_Se_2(int(sum1+1)/2,j)
		 end if
         end if
	  end do
	  write(32,*)'##########Average Median##########'
	  do i=times+1,times+2
	     write(32,"(1000(f30.10,'	'))")(L_I_Se_2(i,j),j=1,columns)
      end do
      end if
      
      write(32,*)'The result of record 3'
      !third record
      !remain species
	  write(32,*)'##########the number od species remain in each lattice##########'
	  do i=1,times
	     write(32,"(1000(f30.10,'	'))")(L_S_remain_3(i,j),j=1,columns)
      end do
	  do j=1,columns
		 do i=1,times-1
		    do x=1,times-i
			   if(L_S_remain_3(x,j)<L_S_remain_3(x+1,j))then
			      temp=L_S_remain_3(x,j)
				  L_S_remain_3(x,j)=L_S_remain_3(x+1,j)
			      L_S_remain_3(x+1,j)=temp
			   end if
			end do
	     end do
	  end do
	  do j=1,columns
	     sum=0
	     do i=1,times
		    sum=sum+L_S_remain_3(i,j)
		 end do
		 L_S_remain_3(times+1,j)=sum/times
		 if(mod(times,2)==0)then
		    L_S_remain_3(times+2,j)=(L_S_remain_3(int(times/2),j)+L_S_remain_3(int(times/2)+1,j))/2
		 else
		    L_S_remain_3(times+2,j)=L_S_remain_3(int(times+1)/2,j)
		 end if
		 if(times>1)then
		    do i=1,times
		       L_S_remain_3(times+3,j)=L_S_remain_3(times+3,j)+(sum/times-L_S_remain_3(i,j))**2
		    end do
			L_S_remain_3(times+4,j)=sqrt(L_S_remain_3(times+3,j)/(times*(times-1)))
			L_S_remain_3(times+3,j)=sqrt(L_S_remain_3(times+3,j)/(times-1))	
		 end if
	  end do
	  write(32,*)'##########Average Median Standard_deviation Standard_error##########'
	  do i=times+1,times+4
	     write(32,"(1000(f30.10,'	'))")(L_S_remain_3(i,j),j=1,columns)
	  end do
	  !similarity index
	  write(32,*)'##########Morisita similarity index 2-2##########'
	  do i=1,times
	     write(32,"(1000(f30.10,'	'))")(Similarity_2_3(i,j),j=1,columns)
	  end do	  
	  do j=1,columns
		 do i=1,times-1
		    do x=1,times-i
			   if(Similarity_2_3(x,j)<Similarity_2_3(x+1,j))then
			      temp=Similarity_2_3(x,j)
				  Similarity_2_3(x,j)=Similarity_2_3(x+1,j)
			      Similarity_2_3(x+1,j)=temp
			   end if
			end do
	     end do
	  end do
	  do j=1,columns   
		 sum=0
	     do i=1,times
		    sum=sum+Similarity_2_3(i,j)
		 end do
		 Similarity_2_3(times+1,j)=sum/times
		 if(mod(times,2)==0)then
		    Similarity_2_3(times+2,j)=(Similarity_2_3(int(times/2),j)+Similarity_2_3(int(times/2)+1,j))/2
		 else
		    Similarity_2_3(times+2,j)=Similarity_2_3(int(times+1)/2,j)
		 end if
		 if(times>1)then
		    do i=1,times
		       Similarity_2_3(times+3,j)=Similarity_2_3(times+3,j)+(sum/times-Similarity_2_3(i,j))**2
		    end do
			Similarity_2_3(times+4,j)=sqrt(Similarity_2_3(times+3,j)/(times*(times-1)))
			Similarity_2_3(times+3,j)=sqrt(Similarity_2_3(times+3,j)/(times-1))	
		 end if
	  end do
	  write(32,*)'##########Average Median Standard_deviation Standard_error##########'
	  do i=times+1,times+4
	     write(32,"(1000(f30.10,'	'))")(Similarity_2_3(i,j),j=1,columns)
	  end do
	  !similarity index
	  write(32,*)'##########Morisita similarity index 2-25##########'
	  do i=1,times
	     write(32,"(1000(f30.10,'	'))")(Similarity_251_3(i,j),j=1,columns)
	  end do
	  do j=1,columns
		 do i=1,times-1
		    do x=1,times-i
			   if(Similarity_251_3(x,j)<Similarity_251_3(x+1,j))then
			      temp=Similarity_251_3(x,j)
				  Similarity_251_3(x,j)=Similarity_251_3(x+1,j)
			      Similarity_251_3(x+1,j)=temp
			   end if
			end do
	     end do
	  end do	  	  
	  do j=1,columns	 		 
		 sum=0
	     do i=1,times
		    sum=sum+Similarity_251_3(i,j)
		 end do
		 Similarity_251_3(times+1,j)=sum/times
		 if(mod(times,2)==0)then
		    Similarity_251_3(times+2,j)=(Similarity_251_3(int(times/2),j)+Similarity_251_3(int(times/2)+1,j))/2
		 else
		    Similarity_251_3(times+2,j)=Similarity_251_3(int(times+1)/2,j)
		 end if
		 if(times>1)then
		    do i=1,times
		       Similarity_251_3(times+3,j)=Similarity_251_3(times+3,j)+(sum/times-Similarity_251_3(i,j))**2
		    end do
			Similarity_251_3(times+4,j)=sqrt(Similarity_251_3(times+3,j)/(times*(times-1)))
			Similarity_251_3(times+3,j)=sqrt(Similarity_251_3(times+3,j)/(times-1))	
		 end if
	  end do
	  write(32,*)'##########Average Median Standard_deviation Standard_error##########'
	  do i=times+1,times+4
	     write(32,"(1000(f30.10,'	'))")(Similarity_251_3(i,j),j=1,columns)
      end do
      if(mode_select==2)then
      !Individuals average mortality
	  write(32,*)'########## Individuals average mortality in each lattice##########'
	  do i=1,times
	     write(32,"(1000(f30.10,'	'))")(L_I_mortality_3(i,j),j=1,columns)
	  end do
	  do j=1,columns
		 do i=1,times-1
		    do x=1,times-i
			   if(L_I_mortality_3(x,j)<L_I_mortality_3(x+1,j))then
			      temp=L_I_mortality_3(x,j)
				  L_I_mortality_3(x,j)=L_I_mortality_3(x+1,j)
			      L_I_mortality_3(x+1,j)=temp
			   end if
			end do
	     end do
	  end do
	  do j=1,columns	 
	     sum1=0
	     do i=1,times
		    if(L_I_mortality_3(i,j)/=0)sum1=sum1+1
         end do	
         if(sum1>0)then
		 sum=0
	     do i=1,sum1
		    sum=sum+L_I_mortality_3(i,j)
		 end do
		 L_I_mortality_3(times+1,j)=sum/sum1
		 if(mod(sum1,2.0)==0)then
		    L_I_mortality_3(times+2,j)=(L_I_mortality_3(int(sum1/2),j)+L_I_mortality_3(int(sum1/2)+1,j))/2
		 else
		    L_I_mortality_3(times+2,j)=L_I_mortality_3(int(sum1+1)/2,j)
		 end if
		 if(sum1>1)then
		    do i=1,sum1
		       L_I_mortality_3(times+3,j)=L_I_mortality_3(times+3,j)+(sum/sum1-L_I_mortality_3(i,j))**2
		    end do
			L_I_mortality_3(times+4,j)=sqrt(L_I_mortality_3(times+3,j)/(sum1*(sum1-1)))
			L_I_mortality_3(times+3,j)=sqrt(L_I_mortality_3(times+3,j)/(sum1-1))	
         end if
         end if
	  end do
	  write(32,*)'##########Average Median Standard_deviation Standard_error##########'
	  do i=times+1,times+4
	     write(32,"(1000(f30.10,'	'))")(L_I_mortality_3(i,j),j=1,columns)
      end do
      !Individuals average mortality Standard deviation
	  write(32,*)'######## Individuals average mortality Standard deviation in each lattice########'
	  do i=1,times
	     write(32,"(1000(f30.10,'	'))")(L_I_Sd_3(i,j),j=1,columns)
	  end do
	  do j=1,columns
		 do i=1,times-1
		    do x=1,times-i
			   if(L_I_Sd_3(x,j)<L_I_Sd_3(x+1,j))then
			      temp=L_I_Sd_3(x,j)
				  L_I_Sd_3(x,j)=L_I_Sd_3(x+1,j)
			      L_I_Sd_3(x+1,j)=temp
			   end if
			end do
	     end do
	  end do
	  do j=1,columns	 
	     sum1=0
	     do i=1,times
		    if(L_I_Sd_3(i,j)/=0)sum1=sum1+1
         end do	
         if(sum1>0)then
		 sum=0
	     do i=1,sum1
		    sum=sum+L_I_Sd_3(i,j)
		 end do
		 L_I_Sd_3(times+1,j)=sum/sum1
		 if(mod(sum1,2.0)==0)then
		    L_I_Sd_3(times+2,j)=(L_I_Sd_3(int(sum1/2),j)+L_I_Sd_3(int(sum1/2)+1,j))/2
		 else
		    L_I_Sd_3(times+2,j)=L_I_Sd_3(int(sum1+1)/2,j)
		 end if
         end if
	  end do
	  write(32,*)'##########Average Median##########'
	  do i=times+1,times+2
	     write(32,"(1000(f30.10,'	'))")(L_I_Sd_3(i,j),j=1,columns)
      end do
      !Individuals average mortality Standard error
	  write(32,*)'######## Individuals average mortality Standard error in each lattice########'
	  do i=1,times
	     write(32,"(1000(f30.10,'	'))")(L_I_Se_3(i,j),j=1,columns)
	  end do
	  do j=1,columns
		 do i=1,times-1
		    do x=1,times-i
			   if(L_I_Se_3(x,j)<L_I_Se_3(x+1,j))then
			      temp=L_I_Se_3(x,j)
				  L_I_Se_3(x,j)=L_I_Se_3(x+1,j)
			      L_I_Se_3(x+1,j)=temp
			   end if
			end do
	     end do
	  end do
	  do j=1,columns	 
	     sum1=0
	     do i=1,times
		    if(L_I_Se_3(i,j)/=0)sum1=sum1+1
         end do	
         if(sum1>0)then
		 sum=0
	     do i=1,sum1
		    sum=sum+L_I_Se_3(i,j)
		 end do
		 L_I_Se_3(times+1,j)=sum/sum1
		 if(mod(sum1,2.0)==0)then
		    L_I_Se_3(times+2,j)=(L_I_Se_3(int(sum1/2),j)+L_I_Se_3(int(sum1/2)+1,j))/2
		 else
		    L_I_Se_3(times+2,j)=L_I_Se_3(int(sum1+1)/2,j)
		 end if
         end if
	  end do
	  write(32,*)'##########Average Median##########'
	  do i=times+1,times+2
	     write(32,"(1000(f30.10,'	'))")(L_I_Se_3(i,j),j=1,columns)
      end do
      end if
      
      write(32,*)'The result of record 4'
      !fourth record
      !remain species
	  write(32,*)'##########the number of species remain in each lattice##########'
	  do i=1,times
	     write(32,"(1000(f30.10,'	'))")(L_S_remain_4(i,j),j=1,columns)
      end do
	  do j=1,columns
		 do i=1,times-1
		    do x=1,times-i
			   if(L_S_remain_4(x,j)<L_S_remain_4(x+1,j))then
			      temp=L_S_remain_4(x,j)
				  L_S_remain_4(x,j)=L_S_remain_4(x+1,j)
			      L_S_remain_4(x+1,j)=temp
			   end if
			end do
	     end do
	  end do
	  do j=1,columns
	     sum=0
	     do i=1,times
		    sum=sum+L_S_remain_4(i,j)
		 end do
		 L_S_remain_4(times+1,j)=sum/times
		 if(mod(times,2)==0)then
		    L_S_remain_4(times+2,j)=(L_S_remain_4(int(times/2),j)+L_S_remain_4(int(times/2)+1,j))/2
		 else
		    L_S_remain_4(times+2,j)=L_S_remain_4(int(times+1)/2,j)
		 end if
		 if(times>1)then
		    do i=1,times
		       L_S_remain_4(times+3,j)=L_S_remain_4(times+3,j)+(sum/times-L_S_remain_4(i,j))**2
		    end do
			L_S_remain_4(times+4,j)=sqrt(L_S_remain_4(times+3,j)/(times*(times-1)))
			L_S_remain_4(times+3,j)=sqrt(L_S_remain_4(times+3,j)/(times-1))	
		 end if
	  end do
	  write(32,*)'##########Average Median Standard_deviation Standard_error##########'
	  do i=times+1,times+4
	     write(32,"(1000(f30.10,'	'))")(L_S_remain_4(i,j),j=1,columns)
	  end do
	  !similarity index
	  write(32,*)'##########Morisita similarity index 2-2##########'
	  do i=1,times
	     write(32,"(1000(f30.10,'	'))")(Similarity_2_4(i,j),j=1,columns)
	  end do	  
	  do j=1,columns
		 do i=1,times-1
		    do x=1,times-i
			   if(Similarity_2_4(x,j)<Similarity_2_4(x+1,j))then
			      temp=Similarity_2_4(x,j)
				  Similarity_2_4(x,j)=Similarity_2_4(x+1,j)
			      Similarity_2_4(x+1,j)=temp
			   end if
			end do
	     end do
	  end do
	  do j=1,columns   
		 sum=0
	     do i=1,times
		    sum=sum+Similarity_2_4(i,j)
		 end do
		 Similarity_2_4(times+1,j)=sum/times
		 if(mod(times,2)==0)then
		    Similarity_2_4(times+2,j)=(Similarity_2_4(int(times/2),j)+Similarity_2_4(int(times/2)+1,j))/2
		 else
		    Similarity_2_4(times+2,j)=Similarity_2_4(int(times+1)/2,j)
		 end if
		 if(times>1)then
		    do i=1,times
		       Similarity_2_4(times+3,j)=Similarity_2_4(times+3,j)+(sum/times-Similarity_2_4(i,j))**2
		    end do
			Similarity_2_4(times+4,j)=sqrt(Similarity_2_4(times+3,j)/(times*(times-1)))
			Similarity_2_4(times+3,j)=sqrt(Similarity_2_4(times+3,j)/(times-1))	
		 end if
	  end do
	  write(32,*)'##########Average Median Standard_deviation Standard_error##########'
	  do i=times+1,times+4
	     write(32,"(1000(f30.10,'	'))")(Similarity_2_4(i,j),j=1,columns)
	  end do
	  !similarity index
	  write(32,*)'##########Morisita similarity index 2-25##########'
	  do i=1,times
	     write(32,"(1000(f30.10,'	'))")(Similarity_251_4(i,j),j=1,columns)
	  end do
	  do j=1,columns
		 do i=1,times-1
		    do x=1,times-i
			   if(Similarity_251_4(x,j)<Similarity_251_4(x+1,j))then
			      temp=Similarity_251_4(x,j)
				  Similarity_251_4(x,j)=Similarity_251_4(x+1,j)
			      Similarity_251_4(x+1,j)=temp
			   end if
			end do
	     end do
	  end do	  	  
	  do j=1,columns	 		 
		 sum=0
	     do i=1,times
		    sum=sum+Similarity_251_4(i,j)
		 end do
		 Similarity_251_4(times+1,j)=sum/times
		 if(mod(times,2)==0)then
		    Similarity_251_4(times+2,j)=(Similarity_251_4(int(times/2),j)+Similarity_251_4(int(times/2)+1,j))/2
		 else
		    Similarity_251_4(times+2,j)=Similarity_251_4(int(times+1)/2,j)
		 end if
		 if(times>1)then
		    do i=1,times
		       Similarity_251_4(times+3,j)=Similarity_251_4(times+3,j)+(sum/times-Similarity_251_4(i,j))**2
		    end do
			Similarity_251_4(times+4,j)=sqrt(Similarity_251_4(times+3,j)/(times*(times-1)))
			Similarity_251_4(times+3,j)=sqrt(Similarity_251_4(times+3,j)/(times-1))	
		 end if
	  end do
	  write(32,*)'##########Average Median Standard_deviation Standard_error##########'
	  do i=times+1,times+4
	     write(32,"(1000(f30.10,'	'))")(Similarity_251_4(i,j),j=1,columns)
      end do
      if(mode_select==2)then
       !Individuals average mortality
	  write(32,*)'########## Individuals average mortality in each lattice##########'
	  do i=1,times
	     write(32,"(1000(f30.10,'	'))")(L_I_mortality_4(i,j),j=1,columns)
	  end do
	  do j=1,columns
		 do i=1,times-1
		    do x=1,times-i
			   if(L_I_mortality_4(x,j)<L_I_mortality_4(x+1,j))then
			      temp=L_I_mortality_4(x,j)
				  L_I_mortality_4(x,j)=L_I_mortality_4(x+1,j)
			      L_I_mortality_4(x+1,j)=temp
			   end if
			end do
	     end do
	  end do
	  do j=1,columns	 
	     sum1=0
	     do i=1,times
		    if(L_I_mortality_4(i,j)/=0)sum1=sum1+1
         end do	
         if(sum1>0)then
		 sum=0
	     do i=1,sum1
		    sum=sum+L_I_mortality_4(i,j)
		 end do
		 L_I_mortality_4(times+1,j)=sum/sum1
		 if(mod(sum1,2.0)==0)then
		    L_I_mortality_4(times+2,j)=(L_I_mortality_4(int(sum1/2),j)+L_I_mortality_4(int(sum1/2)+1,j))/2
		 else
		    L_I_mortality_4(times+2,j)=L_I_mortality_4(int(sum1+1)/2,j)
		 end if
		 if(sum1>1)then
		    do i=1,sum1
		       L_I_mortality_4(times+3,j)=L_I_mortality_4(times+3,j)+(sum/sum1-L_I_mortality_4(i,j))**2
		    end do
			L_I_mortality_4(times+4,j)=sqrt(L_I_mortality_4(times+3,j)/(sum1*(sum1-1)))
			L_I_mortality_4(times+3,j)=sqrt(L_I_mortality_4(times+3,j)/(sum1-1))	
         end if
         end if
	  end do
	  write(32,*)'########Average Median Standard_deviation Standard_error########'
	  do i=times+1,times+4
	     write(32,"(1000(f30.10,'	'))")(L_I_mortality_4(i,j),j=1,columns)
      end do
      !Individuals average mortality Standard deviation
	  write(32,*)'######## Individuals average mortality Standard deviation in each lattice########'
	  do i=1,times
	     write(32,"(1000(f30.10,'	'))")(L_I_Sd_4(i,j),j=1,columns)
	  end do
	  do j=1,columns
		 do i=1,times-1
		    do x=1,times-i
			   if(L_I_Sd_4(x,j)<L_I_Sd_4(x+1,j))then
			      temp=L_I_Sd_4(x,j)
				  L_I_Sd_4(x,j)=L_I_Sd_4(x+1,j)
			      L_I_Sd_4(x+1,j)=temp
			   end if
			end do
	     end do
	  end do
	  do j=1,columns	 
	     sum1=0
	     do i=1,times
		    if(L_I_Sd_4(i,j)/=0)sum1=sum1+1
         end do	
         if(sum1>0)then
		 sum=0
	     do i=1,sum1
		    sum=sum+L_I_Sd_4(i,j)
		 end do
		 L_I_Sd_4(times+1,j)=sum/sum1
		 if(mod(sum1,2.0)==0)then
		    L_I_Sd_4(times+2,j)=(L_I_Sd_4(int(sum1/2),j)+L_I_Sd_4(int(sum1/2)+1,j))/2
		 else
		    L_I_Sd_4(times+2,j)=L_I_Sd_4(int(sum1+1)/2,j)
		 end if
         end if
	  end do
	  write(32,*)'##########Average Median##########'
	  do i=times+1,times+2
	     write(32,"(1000(f30.10,'	'))")(L_I_Sd_4(i,j),j=1,columns)
      end do
      !Individuals average mortality Standard error
	  write(32,*)'######## Individuals average mortality Standard error in each lattice########'
	  do i=1,times
	     write(32,"(1000(f30.10,'	'))")(L_I_Se_4(i,j),j=1,columns)
	  end do
	  do j=1,columns
		 do i=1,times-1
		    do x=1,times-i
			   if(L_I_Se_4(x,j)<L_I_Se_4(x+1,j))then
			      temp=L_I_Se_4(x,j)
				  L_I_Se_4(x,j)=L_I_Se_4(x+1,j)
			      L_I_Se_4(x+1,j)=temp
			   end if
			end do
	     end do
	  end do
	  do j=1,columns	 
	     sum1=0
	     do i=1,times
		    if(L_I_Se_4(i,j)/=0)sum1=sum1+1
         end do	
         if(sum1>0)then
		 sum=0
	     do i=1,sum1
		    sum=sum+L_I_Se_4(i,j)
		 end do
		 L_I_Se_4(times+1,j)=sum/sum1
		 if(mod(sum1,2.0)==0)then
		    L_I_Se_4(times+2,j)=(L_I_Se_4(int(sum1/2),j)+L_I_Se_4(int(sum1/2)+1,j))/2
		 else
		    L_I_Se_4(times+2,j)=L_I_Se_4(int(sum1+1)/2,j)
		 end if
         end if
	  end do
	  write(32,*)'##########Average Median##########'
	  do i=times+1,times+2
	     write(32,"(1000(f30.10,'	'))")(L_I_Se_4(i,j),j=1,columns)
      end do
      end if
      
      close(32)
      end program species_competition_survival
      
      !external function, obtain a random number between 1 and a
      real function random(a)
         implicit none
         integer a
         real yel
         call random_number(yel)
         random=1+(a-1)*yel
      end function random
