# Supplementary material for: Community assembly rules affect the diversity of expanding communities
Source: Ecol Evol. 2014 Oct 3;4(21):4041–52. doi: 10.1002/ece3.1251 (PMC4242558; doi:10.1002/ece3.1251)
Supplement: Supplementary file 1 — Data S1. The simulation code, a sample run and the corresponding results. [file ece30004-4041-SD1.zip › ECE3_1251_output example.xls]

a rectangular 2-dimensional lattice: 25 500
the number of initial species 20
the mortality of neutral mode 0.9000000
the intensity parameter of dispersal limitation in the nearest neighbor mode is: 0.5000000
each individual produce 100 seed in each generation
Record the results in generations: 167,334,501,668, stop the simulation at generations: 668
simulation times: 1
the result of 1 th simulation
The result of record 1
##########the number of species remain in each lattice##########
20	20	20	20	20	20	20	20	20	20	20	20	20	20	20	20	20	20	20	20	20	20	20	20	20	20	20	20	20	20	20	20	20	20	20	20	20	20	20	20	20	20	20	20	20	20	20	20	20	20
##########Average Median Standard_deviation Standard_error##########
20	20	20	20	20	20	20	20	20	20	20	20	20	20	20	20	20	20	20	20	20	20	20	20	20	20	20	20	20	20	20	20	20	20	20	20	20	20	20	20	20	20	20	20	20	20	20	20	20	20
20	20	20	20	20	20	20	20	20	20	20	20	20	20	20	20	20	20	20	20	20	20	20	20	20	20	20	20	20	20	20	20	20	20	20	20	20	20	20	20	20	20	20	20	20	20	20	20	20	20
0	0	0	0	0	0	0	0	0	0	0	0	0	0	0	0	0	0	0	0	0	0	0	0	0	0	0	0	0	0	0	0	0	0	0	0	0	0	0	0	0	0	0	0	0	0	0	0	0	0
0	0	0	0	0	0	0	0	0	0	0	0	0	0	0	0	0	0	0	0	0	0	0	0	0	0	0	0	0	0	0	0	0	0	0	0	0	0	0	0	0	0	0	0	0	0	0	0	0	0
##########Morisita similarity index 2-2##########
0.940638542	0.942594409	0.949810505	0.9462955	0.95193094	0.95415771	0.951993108	0.955863237	0.953311563	0.953875005	0.949305832	0.946187735	0.945861995	0.939183772	0.941280842	0.948361397	0.93619895	0.946562111	0.940048754	0.943746746	0.948477984	0.946238935	0.946846306	0.944195032	0.940326512	0.939485908	0.940463126	0.936547637	0.937186599	0.931175232	0.934468806	0.938886821	0.93575269	0.949146509	0.945061266	0.945967615	0.949838758	0.949314892	0.944146335	0.944591701	0.951919377	0.942260921	0.944397509	0.949246705	0.948887527	0.947529733	0.946091831	0.947941721	0.940601826	0.939507127
##########Average Median Standard_deviation Standard_error##########
0.940638542	0.942594409	0.949810505	0.9462955	0.95193094	0.95415771	0.951993108	0.955863237	0.953311563	0.953875005	0.949305832	0.946187735	0.945861995	0.939183772	0.941280842	0.948361397	0.93619895	0.946562111	0.940048754	0.943746746	0.948477984	0.946238935	0.946846306	0.944195032	0.940326512	0.939485908	0.940463126	0.936547637	0.937186599	0.931175232	0.934468806	0.938886821	0.93575269	0.949146509	0.945061266	0.945967615	0.949838758	0.949314892	0.944146335	0.944591701	0.951919377	0.942260921	0.944397509	0.949246705	0.948887527	0.947529733	0.946091831	0.947941721	0.940601826	0.939507127
0.940638542	0.942594409	0.949810505	0.9462955	0.95193094	0.95415771	0.951993108	0.955863237	0.953311563	0.953875005	0.949305832	0.946187735	0.945861995	0.939183772	0.941280842	0.948361397	0.93619895	0.946562111	0.940048754	0.943746746	0.948477984	0.946238935	0.946846306	0.944195032	0.940326512	0.939485908	0.940463126	0.936547637	0.937186599	0.931175232	0.934468806	0.938886821	0.93575269	0.949146509	0.945061266	0.945967615	0.949838758	0.949314892	0.944146335	0.944591701	0.951919377	0.942260921	0.944397509	0.949246705	0.948887527	0.947529733	0.946091831	0.947941721	0.940601826	0.939507127
0	0	0	0	0	0	0	0	0	0	0	0	0	0	0	0	0	0	0	0	0	0	0	0	0	0	0	0	0	0	0	0	0	0	0	0	0	0	0	0	0	0	0	0	0	0	0	0	0	0
0	0	0	0	0	0	0	0	0	0	0	0	0	0	0	0	0	0	0	0	0	0	0	0	0	0	0	0	0	0	0	0	0	0	0	0	0	0	0	0	0	0	0	0	0	0	0	0	0	0
##########Morisita similarity index 2-25##########
0.940336824	0.942215562	0.949573755	0.945739567	0.951684654	0.95402813	0.951674044	0.955792666	0.953135967	0.953505814	0.949201882	0.945908487	0.94559902	0.938874841	0.941075683	0.948300004	0.935826957	0.946249902	0.939775348	0.943577588	0.948281109	0.945896626	0.946489334	0.943623006	0.939774752	0.939143956	0.939996779	0.936231434	0.936784804	0.930410445	0.934059978	0.938485324	0.935397327	0.948984206	0.944901586	0.945869625	0.949612796	0.949095964	0.94397372	0.944446445	0.951789498	0.941881061	0.944233239	0.948883236	0.948699951	0.947373509	0.945739508	0.947772563	0.940300107	0.939215958
##########Average Median Standard_deviation Standard_error##########
0.940336824	0.942215562	0.949573755	0.945739567	0.951684654	0.95402813	0.951674044	0.955792666	0.953135967	0.953505814	0.949201882	0.945908487	0.94559902	0.938874841	0.941075683	0.948300004	0.935826957	0.946249902	0.939775348	0.943577588	0.948281109	0.945896626	0.946489334	0.943623006	0.939774752	0.939143956	0.939996779	0.936231434	0.936784804	0.930410445	0.934059978	0.938485324	0.935397327	0.948984206	0.944901586	0.945869625	0.949612796	0.949095964	0.94397372	0.944446445	0.951789498	0.941881061	0.944233239	0.948883236	0.948699951	0.947373509	0.945739508	0.947772563	0.940300107	0.939215958
0.940336824	0.942215562	0.949573755	0.945739567	0.951684654	0.95402813	0.951674044	0.955792666	0.953135967	0.953505814	0.949201882	0.945908487	0.94559902	0.938874841	0.941075683	0.948300004	0.935826957	0.946249902	0.939775348	0.943577588	0.948281109	0.945896626	0.946489334	0.943623006	0.939774752	0.939143956	0.939996779	0.936231434	0.936784804	0.930410445	0.934059978	0.938485324	0.935397327	0.948984206	0.944901586	0.945869625	0.949612796	0.949095964	0.94397372	0.944446445	0.951789498	0.941881061	0.944233239	0.948883236	0.948699951	0.947373509	0.945739508	0.947772563	0.940300107	0.939215958
0	0	0	0	0	0	0	0	0	0	0	0	0	0	0	0	0	0	0	0	0	0	0	0	0	0	0	0	0	0	0	0	0	0	0	0	0	0	0	0	0	0	0	0	0	0	0	0	0	0
0	0	0	0	0	0	0	0	0	0	0	0	0	0	0	0	0	0	0	0	0	0	0	0	0	0	0	0	0	0	0	0	0	0	0	0	0	0	0	0	0	0	0	0	0	0	0	0	0	0
The result of record 2
##########the number of species remain in each lattice##########
20	20	20	20	20	20	20	20	20	20	20	20	20	20	20	20	20	20	20	20	20	20	20	20	20	20	20	20	20	20	20	20	20	20	20	20	20	20	20	20	20	20	20	20	20	20	20	20	20	20
##########Average Median Standard_deviation Standard_error##########
20	20	20	20	20	20	20	20	20	20	20	20	20	20	20	20	20	20	20	20	20	20	20	20	20	20	20	20	20	20	20	20	20	20	20	20	20	20	20	20	20	20	20	20	20	20	20	20	20	20
20	20	20	20	20	20	20	20	20	20	20	20	20	20	20	20	20	20	20	20	20	20	20	20	20	20	20	20	20	20	20	20	20	20	20	20	20	20	20	20	20	20	20	20	20	20	20	20	20	20
0	0	0	0	0	0	0	0	0	0	0	0	0	0	0	0	0	0	0	0	0	0	0	0	0	0	0	0	0	0	0	0	0	0	0	0	0	0	0	0	0	0	0	0	0	0	0	0	0	0
0	0	0	0	0	0	0	0	0	0	0	0	0	0	0	0	0	0	0	0	0	0	0	0	0	0	0	0	0	0	0	0	0	0	0	0	0	0	0	0	0	0	0	0	0	0	0	0	0	0
##########Morisita similarity index 2-2##########
0.936418951	0.943641543	0.951469123	0.943995774	0.948173642	0.944018662	0.955015779	0.947617412	0.947963893	0.952394128	0.948647082	0.940447271	0.947964966	0.951380611	0.949365974	0.94300282	0.949846506	0.954853535	0.956099749	0.958975136	0.958685517	0.954075038	0.962427497	0.959572375	0.956216753	0.958121657	0.952035129	0.948192656	0.94702524	0.947723925	0.95272553	0.95272398	0.954055369	0.956493855	0.953960776	0.954489768	0.955926895	0.957285762	0.960406184	0.960542083	0.954022229	0.952410698	0.956271052	0.955542386	0.956500351	0.956750989	0.960055769	0.948953331	0.9547894	0.958461523
##########Average Median Standard_deviation Standard_error##########
0.936418951	0.943641543	0.951469123	0.943995774	0.948173642	0.944018662	0.955015779	0.947617412	0.947963893	0.952394128	0.948647082	0.940447271	0.947964966	0.951380611	0.949365974	0.94300282	0.949846506	0.954853535	0.956099749	0.958975136	0.958685517	0.954075038	0.962427497	0.959572375	0.956216753	0.958121657	0.952035129	0.948192656	0.94702524	0.947723925	0.95272553	0.95272398	0.954055369	0.956493855	0.953960776	0.954489768	0.955926895	0.957285762	0.960406184	0.960542083	0.954022229	0.952410698	0.956271052	0.955542386	0.956500351	0.956750989	0.960055769	0.948953331	0.9547894	0.958461523
0.936418951	0.943641543	0.951469123	0.943995774	0.948173642	0.944018662	0.955015779	0.947617412	0.947963893	0.952394128	0.948647082	0.940447271	0.947964966	0.951380611	0.949365974	0.94300282	0.949846506	0.954853535	0.956099749	0.958975136	0.958685517	0.954075038	0.962427497	0.959572375	0.956216753	0.958121657	0.952035129	0.948192656	0.94702524	0.947723925	0.95272553	0.95272398	0.954055369	0.956493855	0.953960776	0.954489768	0.955926895	0.957285762	0.960406184	0.960542083	0.954022229	0.952410698	0.956271052	0.955542386	0.956500351	0.956750989	0.960055769	0.948953331	0.9547894	0.958461523
0	0	0	0	0	0	0	0	0	0	0	0	0	0	0	0	0	0	0	0	0	0	0	0	0	0	0	0	0	0	0	0	0	0	0	0	0	0	0	0	0	0	0	0	0	0	0	0	0	0
0	0	0	0	0	0	0	0	0	0	0	0	0	0	0	0	0	0	0	0	0	0	0	0	0	0	0	0	0	0	0	0	0	0	0	0	0	0	0	0	0	0	0	0	0	0	0	0	0	0
##########Morisita similarity index 2-25##########
0.93617183	0.943392634	0.95126313	0.943694413	0.948076427	0.94372189	0.954907596	0.9473176	0.9476583	0.952206075	0.948397636	0.940204322	0.94764334	0.951145709	0.9490785	0.942725182	0.949630261	0.954761744	0.955889881	0.958959162	0.958630621	0.953991592	0.962316215	0.959500909	0.956092835	0.958019197	0.951753199	0.948128581	0.94677794	0.947663426	0.952584863	0.95267266	0.953916967	0.956439078	0.953803599	0.954400599	0.955870926	0.957188964	0.960351646	0.960481525	0.953902066	0.952291071	0.956093967	0.955319583	0.956415832	0.956668079	0.959994316	0.948911488	0.95473522	0.958413363
##########Average Median Standard_deviation Standard_error##########
0.93617183	0.943392634	0.95126313	0.943694413	0.948076427	0.94372189	0.954907596	0.9473176	0.9476583	0.952206075	0.948397636	0.940204322	0.94764334	0.951145709	0.9490785	0.942725182	0.949630261	0.954761744	0.955889881	0.958959162	0.958630621	0.953991592	0.962316215	0.959500909	0.956092835	0.958019197	0.951753199	0.948128581	0.94677794	0.947663426	0.952584863	0.95267266	0.953916967	0.956439078	0.953803599	0.954400599	0.955870926	0.957188964	0.960351646	0.960481525	0.953902066	0.952291071	0.956093967	0.955319583	0.956415832	0.956668079	0.959994316	0.948911488	0.95473522	0.958413363
0.93617183	0.943392634	0.95126313	0.943694413	0.948076427	0.94372189	0.954907596	0.9473176	0.9476583	0.952206075	0.948397636	0.940204322	0.94764334	0.951145709	0.9490785	0.942725182	0.949630261	0.954761744	0.955889881	0.958959162	0.958630621	0.953991592	0.962316215	0.959500909	0.956092835	0.958019197	0.951753199	0.948128581	0.94677794	0.947663426	0.952584863	0.95267266	0.953916967	0.956439078	0.953803599	0.954400599	0.955870926	0.957188964	0.960351646	0.960481525	0.953902066	0.952291071	0.956093967	0.955319583	0.956415832	0.956668079	0.959994316	0.948911488	0.95473522	0.958413363
0	0	0	0	0	0	0	0	0	0	0	0	0	0	0	0	0	0	0	0	0	0	0	0	0	0	0	0	0	0	0	0	0	0	0	0	0	0	0	0	0	0	0	0	0	0	0	0	0	0
0	0	0	0	0	0	0	0	0	0	0	0	0	0	0	0	0	0	0	0	0	0	0	0	0	0	0	0	0	0	0	0	0	0	0	0	0	0	0	0	0	0	0	0	0	0	0	0	0	0
The result of record 3
##########the number of species remain in each lattice##########
20	20	20	20	20	20	20	20	20	20	20	20	20	20	20	20	20	20	20	20	20	20	20	20	20	20	20	20	20	20	20	20	20	20	20	20	20	20	20	20	20	20	20	20	20	20	20	20	20	20
##########Average Median Standard_deviation Standard_error##########
20	20	20	20	20	20	20	20	20	20	20	20	20	20	20	20	20	20	20	20	20	20	20	20	20	20	20	20	20	20	20	20	20	20	20	20	20	20	20	20	20	20	20	20	20	20	20	20	20	20
20	20	20	20	20	20	20	20	20	20	20	20	20	20	20	20	20	20	20	20	20	20	20	20	20	20	20	20	20	20	20	20	20	20	20	20	20	20	20	20	20	20	20	20	20	20	20	20	20	20
0	0	0	0	0	0	0	0	0	0	0	0	0	0	0	0	0	0	0	0	0	0	0	0	0	0	0	0	0	0	0	0	0	0	0	0	0	0	0	0	0	0	0	0	0	0	0	0	0	0
0	0	0	0	0	0	0	0	0	0	0	0	0	0	0	0	0	0	0	0	0	0	0	0	0	0	0	0	0	0	0	0	0	0	0	0	0	0	0	0	0	0	0	0	0	0	0	0	0	0
##########Morisita similarity index 2-2##########
0.94680512	0.953234375	0.952980757	0.960531712	0.957574844	0.957358182	0.952681363	0.954220474	0.957590342	0.960710228	0.961049378	0.960876465	0.962033093	0.963003457	0.955831707	0.956273675	0.957638145	0.95170939	0.96061635	0.957862437	0.958283067	0.959162116	0.957539141	0.961397111	0.961072564	0.964005113	0.962390959	0.960780561	0.961828828	0.959029734	0.956946731	0.956330895	0.958847225	0.956851423	0.955780566	0.954760969	0.958182693	0.959686458	0.955113351	0.957989514	0.958649099	0.956142664	0.952911377	0.959160388	0.957832158	0.958214402	0.959483326	0.959850669	0.959844232	0.961615622
##########Average Median Standard_deviation Standard_error##########
0.94680512	0.953234375	0.952980757	0.960531712	0.957574844	0.957358182	0.952681363	0.954220474	0.957590342	0.960710228	0.961049378	0.960876465	0.962033093	0.963003457	0.955831707	0.956273675	0.957638145	0.95170939	0.96061635	0.957862437	0.958283067	0.959162116	0.957539141	0.961397111	0.961072564	0.964005113	0.962390959	0.960780561	0.961828828	0.959029734	0.956946731	0.956330895	0.958847225	0.956851423	0.955780566	0.954760969	0.958182693	0.959686458	0.955113351	0.957989514	0.958649099	0.956142664	0.952911377	0.959160388	0.957832158	0.958214402	0.959483326	0.959850669	0.959844232	0.961615622
0.94680512	0.953234375	0.952980757	0.960531712	0.957574844	0.957358182	0.952681363	0.954220474	0.957590342	0.960710228	0.961049378	0.960876465	0.962033093	0.963003457	0.955831707	0.956273675	0.957638145	0.95170939	0.96061635	0.957862437	0.958283067	0.959162116	0.957539141	0.961397111	0.961072564	0.964005113	0.962390959	0.960780561	0.961828828	0.959029734	0.956946731	0.956330895	0.958847225	0.956851423	0.955780566	0.954760969	0.958182693	0.959686458	0.955113351	0.957989514	0.958649099	0.956142664	0.952911377	0.959160388	0.957832158	0.958214402	0.959483326	0.959850669	0.959844232	0.961615622
0	0	0	0	0	0	0	0	0	0	0	0	0	0	0	0	0	0	0	0	0	0	0	0	0	0	0	0	0	0	0	0	0	0	0	0	0	0	0	0	0	0	0	0	0	0	0	0	0	0
0	0	0	0	0	0	0	0	0	0	0	0	0	0	0	0	0	0	0	0	0	0	0	0	0	0	0	0	0	0	0	0	0	0	0	0	0	0	0	0	0	0	0	0	0	0	0	0	0	0
##########Morisita similarity index 2-25##########
0.946528256	0.953076541	0.952822268	0.960431755	0.957412005	0.95729965	0.952519119	0.95402211	0.957565248	0.960617602	0.960907996	0.960671723	0.961938918	0.962878525	0.955758154	0.95619446	0.957390964	0.95154649	0.960558474	0.957777023	0.958050013	0.958993375	0.957434475	0.961362779	0.960986137	0.963893056	0.962314785	0.960759401	0.961775124	0.958857954	0.956838489	0.956276119	0.958836317	0.956742942	0.955679119	0.954653859	0.958077133	0.959642828	0.955040216	0.957883716	0.958584011	0.956113577	0.952823877	0.959088206	0.957787156	0.958105803	0.95933795	0.959795773	0.959822059	0.961541355
##########Average Median Standard_deviation Standard_error##########
0.946528256	0.953076541	0.952822268	0.960431755	0.957412005	0.95729965	0.952519119	0.95402211	0.957565248	0.960617602	0.960907996	0.960671723	0.961938918	0.962878525	0.955758154	0.95619446	0.957390964	0.95154649	0.960558474	0.957777023	0.958050013	0.958993375	0.957434475	0.961362779	0.960986137	0.963893056	0.962314785	0.960759401	0.961775124	0.958857954	0.956838489	0.956276119	0.958836317	0.956742942	0.955679119	0.954653859	0.958077133	0.959642828	0.955040216	0.957883716	0.958584011	0.956113577	0.952823877	0.959088206	0.957787156	0.958105803	0.95933795	0.959795773	0.959822059	0.961541355
0.946528256	0.953076541	0.952822268	0.960431755	0.957412005	0.95729965	0.952519119	0.95402211	0.957565248	0.960617602	0.960907996	0.960671723	0.961938918	0.962878525	0.955758154	0.95619446	0.957390964	0.95154649	0.960558474	0.957777023	0.958050013	0.958993375	0.957434475	0.961362779	0.960986137	0.963893056	0.962314785	0.960759401	0.961775124	0.958857954	0.956838489	0.956276119	0.958836317	0.956742942	0.955679119	0.954653859	0.958077133	0.959642828	0.955040216	0.957883716	0.958584011	0.956113577	0.952823877	0.959088206	0.957787156	0.958105803	0.95933795	0.959795773	0.959822059	0.961541355
0	0	0	0	0	0	0	0	0	0	0	0	0	0	0	0	0	0	0	0	0	0	0	0	0	0	0	0	0	0	0	0	0	0	0	0	0	0	0	0	0	0	0	0	0	0	0	0	0	0
0	0	0	0	0	0	0	0	0	0	0	0	0	0	0	0	0	0	0	0	0	0	0	0	0	0	0	0	0	0	0	0	0	0	0	0	0	0	0	0	0	0	0	0	0	0	0	0	0	0
The result of record 4
##########the number of species remain in each lattice##########
20	20	20	20	20	20	20	20	20	20	20	20	20	20	20	20	20	20	20	20	20	20	20	20	20	20	20	20	20	20	20	20	20	20	20	20	20	20	20	20	20	20	20	20	20	20	20	20	20	20
##########Average Median Standard_deviation Standard_error##########
20	20	20	20	20	20	20	20	20	20	20	20	20	20	20	20	20	20	20	20	20	20	20	20	20	20	20	20	20	20	20	20	20	20	20	20	20	20	20	20	20	20	20	20	20	20	20	20	20	20
20	20	20	20	20	20	20	20	20	20	20	20	20	20	20	20	20	20	20	20	20	20	20	20	20	20	20	20	20	20	20	20	20	20	20	20	20	20	20	20	20	20	20	20	20	20	20	20	20	20
0	0	0	0	0	0	0	0	0	0	0	0	0	0	0	0	0	0	0	0	0	0	0	0	0	0	0	0	0	0	0	0	0	0	0	0	0	0	0	0	0	0	0	0	0	0	0	0	0	0
0	0	0	0	0	0	0	0	0	0	0	0	0	0	0	0	0	0	0	0	0	0	0	0	0	0	0	0	0	0	0	0	0	0	0	0	0	0	0	0	0	0	0	0	0	0	0	0	0	0
##########similarity index 2-2##########
0.944352508	0.954063118	0.957669973	0.960836709	0.957778394	0.965783894	0.964480698	0.964600444	0.95827961	0.963093162	0.96060729	0.959338248	0.961804926	0.961607158	0.963610709	0.960998535	0.956363738	0.95847857	0.958858728	0.958101273	0.956608474	0.957467437	0.958760798	0.960838914	0.963792086	0.958480716	0.959291101	0.954607666	0.951581836	0.954683423	0.955146611	0.957237661	0.961264968	0.953408003	0.95327574	0.956693649	0.957701445	0.9568519	0.953912258	0.953641057	0.954600394	0.953088045	0.954612732	0.952859104	0.961343765	0.959879041	0.960511267	0.958328843	0.957672298	0.950922966
##########Average Median Standard_deviation Standard_error##########
0.944352508	0.954063118	0.957669973	0.960836709	0.957778394	0.965783894	0.964480698	0.964600444	0.95827961	0.963093162	0.96060729	0.959338248	0.961804926	0.961607158	0.963610709	0.960998535	0.956363738	0.95847857	0.958858728	0.958101273	0.956608474	0.957467437	0.958760798	0.960838914	0.963792086	0.958480716	0.959291101	0.954607666	0.951581836	0.954683423	0.955146611	0.957237661	0.961264968	0.953408003	0.95327574	0.956693649	0.957701445	0.9568519	0.953912258	0.953641057	0.954600394	0.953088045	0.954612732	0.952859104	0.961343765	0.959879041	0.960511267	0.958328843	0.957672298	0.950922966
0.944352508	0.954063118	0.957669973	0.960836709	0.957778394	0.965783894	0.964480698	0.964600444	0.95827961	0.963093162	0.96060729	0.959338248	0.961804926	0.961607158	0.963610709	0.960998535	0.956363738	0.95847857	0.958858728	0.958101273	0.956608474	0.957467437	0.958760798	0.960838914	0.963792086	0.958480716	0.959291101	0.954607666	0.951581836	0.954683423	0.955146611	0.957237661	0.961264968	0.953408003	0.95327574	0.956693649	0.957701445	0.9568519	0.953912258	0.953641057	0.954600394	0.953088045	0.954612732	0.952859104	0.961343765	0.959879041	0.960511267	0.958328843	0.957672298	0.950922966
0	0	0	0	0	0	0	0	0	0	0	0	0	0	0	0	0	0	0	0	0	0	0	0	0	0	0	0	0	0	0	0	0	0	0	0	0	0	0	0	0	0	0	0	0	0	0	0	0	0
0	0	0	0	0	0	0	0	0	0	0	0	0	0	0	0	0	0	0	0	0	0	0	0	0	0	0	0	0	0	0	0	0	0	0	0	0	0	0	0	0	0	0	0	0	0	0	0	0	0
##########similarity index 2-25##########
0.944232345	0.954011381	0.957645893	0.960774958	0.957724571	0.965716422	0.964353025	0.964549422	0.958232582	0.963043094	0.960575223	0.95930177	0.961767376	0.961595178	0.963626683	0.960910797	0.956272066	0.958415926	0.958827078	0.957978904	0.956522763	0.957426071	0.958749652	0.960854471	0.963779032	0.958464325	0.959252596	0.954450965	0.951442838	0.954577863	0.954998612	0.957206667	0.961141288	0.953321695	0.953181565	0.956631184	0.957578898	0.956705213	0.953703165	0.953458905	0.954500139	0.953008294	0.954515874	0.952741623	0.961291432	0.959826291	0.960422695	0.958286345	0.957658052	0.950898171
##########Average Median Standard_deviation Standard_error##########
0.944232345	0.954011381	0.957645893	0.960774958	0.957724571	0.965716422	0.964353025	0.964549422	0.958232582	0.963043094	0.960575223	0.95930177	0.961767376	0.961595178	0.963626683	0.960910797	0.956272066	0.958415926	0.958827078	0.957978904	0.956522763	0.957426071	0.958749652	0.960854471	0.963779032	0.958464325	0.959252596	0.954450965	0.951442838	0.954577863	0.954998612	0.957206667	0.961141288	0.953321695	0.953181565	0.956631184	0.957578898	0.956705213	0.953703165	0.953458905	0.954500139	0.953008294	0.954515874	0.952741623	0.961291432	0.959826291	0.960422695	0.958286345	0.957658052	0.950898171
0.944232345	0.954011381	0.957645893	0.960774958	0.957724571	0.965716422	0.964353025	0.964549422	0.958232582	0.963043094	0.960575223	0.95930177	0.961767376	0.961595178	0.963626683	0.960910797	0.956272066	0.958415926	0.958827078	0.957978904	0.956522763	0.957426071	0.958749652	0.960854471	0.963779032	0.958464325	0.959252596	0.954450965	0.951442838	0.954577863	0.954998612	0.957206667	0.961141288	0.953321695	0.953181565	0.956631184	0.957578898	0.956705213	0.953703165	0.953458905	0.954500139	0.953008294	0.954515874	0.952741623	0.961291432	0.959826291	0.960422695	0.958286345	0.957658052	0.950898171
0	0	0	0	0	0	0	0	0	0	0	0	0	0	0	0	0	0	0	0	0	0	0	0	0	0	0	0	0	0	0	0	0	0	0	0	0	0	0	0	0	0	0	0	0	0	0	0	0	0
0	0	0	0	0	0	0	0	0	0	0	0	0	0	0	0	0	0	0	0	0	0	0	0	0	0	0	0	0	0	0	0	0	0	0	0	0	0	0	0	0	0	0	0	0	0	0	0	0	0
##########the number of species remain in each lattice ##########
#########Average Median Standard_deviation Standard_error ->record 1 #########
20	20	20	20	20	20	20	20	20	20	20	20	20	20	20	20	20	20	20	20	20	20	20	20	20	20	20	20	20	20	20	20	20	20	20	20	20	20	20	20	20	20	20	20	20	20	20	20	20	20
20	20	20	20	20	20	20	20	20	20	20	20	20	20	20	20	20	20	20	20	20	20	20	20	20	20	20	20	20	20	20	20	20	20	20	20	20	20	20	20	20	20	20	20	20	20	20	20	20	20
0	0	0	0	0	0	0	0	0	0	0	0	0	0	0	0	0	0	0	0	0	0	0	0	0	0	0	0	0	0	0	0	0	0	0	0	0	0	0	0	0	0	0	0	0	0	0	0	0	0
0	0	0	0	0	0	0	0	0	0	0	0	0	0	0	0	0	0	0	0	0	0	0	0	0	0	0	0	0	0	0	0	0	0	0	0	0	0	0	0	0	0	0	0	0	0	0	0	0	0
#########Average Median Standard_deviation Standard_error ->record 2 #########
20	20	20	20	20	20	20	20	20	20	20	20	20	20	20	20	20	20	20	20	20	20	20	20	20	20	20	20	20	20	20	20	20	20	20	20	20	20	20	20	20	20	20	20	20	20	20	20	20	20
20	20	20	20	20	20	20	20	20	20	20	20	20	20	20	20	20	20	20	20	20	20	20	20	20	20	20	20	20	20	20	20	20	20	20	20	20	20	20	20	20	20	20	20	20	20	20	20	20	20
0	0	0	0	0	0	0	0	0	0	0	0	0	0	0	0	0	0	0	0	0	0	0	0	0	0	0	0	0	0	0	0	0	0	0	0	0	0	0	0	0	0	0	0	0	0	0	0	0	0
0	0	0	0	0	0	0	0	0	0	0	0	0	0	0	0	0	0	0	0	0	0	0	0	0	0	0	0	0	0	0	0	0	0	0	0	0	0	0	0	0	0	0	0	0	0	0	0	0	0
#########Average Median Standard_deviation Standard_error ->record 3 #########
20	20	20	20	20	20	20	20	20	20	20	20	20	20	20	20	20	20	20	20	20	20	20	20	20	20	20	20	20	20	20	20	20	20	20	20	20	20	20	20	20	20	20	20	20	20	20	20	20	20
20	20	20	20	20	20	20	20	20	20	20	20	20	20	20	20	20	20	20	20	20	20	20	20	20	20	20	20	20	20	20	20	20	20	20	20	20	20	20	20	20	20	20	20	20	20	20	20	20	20
0	0	0	0	0	0	0	0	0	0	0	0	0	0	0	0	0	0	0	0	0	0	0	0	0	0	0	0	0	0	0	0	0	0	0	0	0	0	0	0	0	0	0	0	0	0	0	0	0	0
0	0	0	0	0	0	0	0	0	0	0	0	0	0	0	0	0	0	0	0	0	0	0	0	0	0	0	0	0	0	0	0	0	0	0	0	0	0	0	0	0	0	0	0	0	0	0	0	0	0
#########Average Median Standard_deviation Standard_error ->record 4 #########
20	20	20	20	20	20	20	20	20	20	20	20	20	20	20	20	20	20	20	20	20	20	20	20	20	20	20	20	20	20	20	20	20	20	20	20	20	20	20	20	20	20	20	20	20	20	20	20	20	20
20	20	20	20	20	20	20	20	20	20	20	20	20	20	20	20	20	20	20	20	20	20	20	20	20	20	20	20	20	20	20	20	20	20	20	20	20	20	20	20	20	20	20	20	20	20	20	20	20	20
0	0	0	0	0	0	0	0	0	0	0	0	0	0	0	0	0	0	0	0	0	0	0	0	0	0	0	0	0	0	0	0	0	0	0	0	0	0	0	0	0	0	0	0	0	0	0	0	0	0
0	0	0	0	0	0	0	0	0	0	0	0	0	0	0	0	0	0	0	0	0	0	0	0	0	0	0	0	0	0	0	0	0	0	0	0	0	0	0	0	0	0	0	0	0	0	0	0	0	0
##########Morisita similarity index 2-2 ##########
#########Average Median Standard_deviation Standard_error ->record 1 #########
0.940638542	0.942594409	0.949810505	0.9462955	0.95193094	0.95415771	0.951993108	0.955863237	0.953311563	0.953875005	0.949305832	0.946187735	0.945861995	0.939183772	0.941280842	0.948361397	0.93619895	0.946562111	0.940048754	0.943746746	0.948477984	0.946238935	0.946846306	0.944195032	0.940326512	0.939485908	0.940463126	0.936547637	0.937186599	0.931175232	0.934468806	0.938886821	0.93575269	0.949146509	0.945061266	0.945967615	0.949838758	0.949314892	0.944146335	0.944591701	0.951919377	0.942260921	0.944397509	0.949246705	0.948887527	0.947529733	0.946091831	0.947941721	0.940601826	0.939507127
0.940638542	0.942594409	0.949810505	0.9462955	0.95193094	0.95415771	0.951993108	0.955863237	0.953311563	0.953875005	0.949305832	0.946187735	0.945861995	0.939183772	0.941280842	0.948361397	0.93619895	0.946562111	0.940048754	0.943746746	0.948477984	0.946238935	0.946846306	0.944195032	0.940326512	0.939485908	0.940463126	0.936547637	0.937186599	0.931175232	0.934468806	0.938886821	0.93575269	0.949146509	0.945061266	0.945967615	0.949838758	0.949314892	0.944146335	0.944591701	0.951919377	0.942260921	0.944397509	0.949246705	0.948887527	0.947529733	0.946091831	0.947941721	0.940601826	0.939507127
0	0	0	0	0	0	0	0	0	0	0	0	0	0	0	0	0	0	0	0	0	0	0	0	0	0	0	0	0	0	0	0	0	0	0	0	0	0	0	0	0	0	0	0	0	0	0	0	0	0
0	0	0	0	0	0	0	0	0	0	0	0	0	0	0	0	0	0	0	0	0	0	0	0	0	0	0	0	0	0	0	0	0	0	0	0	0	0	0	0	0	0	0	0	0	0	0	0	0	0
#########Average Median Standard_deviation Standard_error ->record 2 #########
0.936418951	0.943641543	0.951469123	0.943995774	0.948173642	0.944018662	0.955015779	0.947617412	0.947963893	0.952394128	0.948647082	0.940447271	0.947964966	0.951380611	0.949365974	0.94300282	0.949846506	0.954853535	0.956099749	0.958975136	0.958685517	0.954075038	0.962427497	0.959572375	0.956216753	0.958121657	0.952035129	0.948192656	0.94702524	0.947723925	0.95272553	0.95272398	0.954055369	0.956493855	0.953960776	0.954489768	0.955926895	0.957285762	0.960406184	0.960542083	0.954022229	0.952410698	0.956271052	0.955542386	0.956500351	0.956750989	0.960055769	0.948953331	0.9547894	0.958461523
0.936418951	0.943641543	0.951469123	0.943995774	0.948173642	0.944018662	0.955015779	0.947617412	0.947963893	0.952394128	0.948647082	0.940447271	0.947964966	0.951380611	0.949365974	0.94300282	0.949846506	0.954853535	0.956099749	0.958975136	0.958685517	0.954075038	0.962427497	0.959572375	0.956216753	0.958121657	0.952035129	0.948192656	0.94702524	0.947723925	0.95272553	0.95272398	0.954055369	0.956493855	0.953960776	0.954489768	0.955926895	0.957285762	0.960406184	0.960542083	0.954022229	0.952410698	0.956271052	0.955542386	0.956500351	0.956750989	0.960055769	0.948953331	0.9547894	0.958461523
0	0	0	0	0	0	0	0	0	0	0	0	0	0	0	0	0	0	0	0	0	0	0	0	0	0	0	0	0	0	0	0	0	0	0	0	0	0	0	0	0	0	0	0	0	0	0	0	0	0
0	0	0	0	0	0	0	0	0	0	0	0	0	0	0	0	0	0	0	0	0	0	0	0	0	0	0	0	0	0	0	0	0	0	0	0	0	0	0	0	0	0	0	0	0	0	0	0	0	0
#########Average Median Standard_deviation Standard_error ->record 3 #########
0.94680512	0.953234375	0.952980757	0.960531712	0.957574844	0.957358182	0.952681363	0.954220474	0.957590342	0.960710228	0.961049378	0.960876465	0.962033093	0.963003457	0.955831707	0.956273675	0.957638145	0.95170939	0.96061635	0.957862437	0.958283067	0.959162116	0.957539141	0.961397111	0.961072564	0.964005113	0.962390959	0.960780561	0.961828828	0.959029734	0.956946731	0.956330895	0.958847225	0.956851423	0.955780566	0.954760969	0.958182693	0.959686458	0.955113351	0.957989514	0.958649099	0.956142664	0.952911377	0.959160388	0.957832158	0.958214402	0.959483326	0.959850669	0.959844232	0.961615622
0.94680512	0.953234375	0.952980757	0.960531712	0.957574844	0.957358182	0.952681363	0.954220474	0.957590342	0.960710228	0.961049378	0.960876465	0.962033093	0.963003457	0.955831707	0.956273675	0.957638145	0.95170939	0.96061635	0.957862437	0.958283067	0.959162116	0.957539141	0.961397111	0.961072564	0.964005113	0.962390959	0.960780561	0.961828828	0.959029734	0.956946731	0.956330895	0.958847225	0.956851423	0.955780566	0.954760969	0.958182693	0.959686458	0.955113351	0.957989514	0.958649099	0.956142664	0.952911377	0.959160388	0.957832158	0.958214402	0.959483326	0.959850669	0.959844232	0.961615622
0	0	0	0	0	0	0	0	0	0	0	0	0	0	0	0	0	0	0	0	0	0	0	0	0	0	0	0	0	0	0	0	0	0	0	0	0	0	0	0	0	0	0	0	0	0	0	0	0	0
0	0	0	0	0	0	0	0	0	0	0	0	0	0	0	0	0	0	0	0	0	0	0	0	0	0	0	0	0	0	0	0	0	0	0	0	0	0	0	0	0	0	0	0	0	0	0	0	0	0
#########Average Median Standard_deviation Standard_error ->record 4 #########
0.944352508	0.954063118	0.957669973	0.960836709	0.957778394	0.965783894	0.964480698	0.964600444	0.95827961	0.963093162	0.96060729	0.959338248	0.961804926	0.961607158	0.963610709	0.960998535	0.956363738	0.95847857	0.958858728	0.958101273	0.956608474	0.957467437	0.958760798	0.960838914	0.963792086	0.958480716	0.959291101	0.954607666	0.951581836	0.954683423	0.955146611	0.957237661	0.961264968	0.953408003	0.95327574	0.956693649	0.957701445	0.9568519	0.953912258	0.953641057	0.954600394	0.953088045	0.954612732	0.952859104	0.961343765	0.959879041	0.960511267	0.958328843	0.957672298	0.950922966
0.944352508	0.954063118	0.957669973	0.960836709	0.957778394	0.965783894	0.964480698	0.964600444	0.95827961	0.963093162	0.96060729	0.959338248	0.961804926	0.961607158	0.963610709	0.960998535	0.956363738	0.95847857	0.958858728	0.958101273	0.956608474	0.957467437	0.958760798	0.960838914	0.963792086	0.958480716	0.959291101	0.954607666	0.951581836	0.954683423	0.955146611	0.957237661	0.961264968	0.953408003	0.95327574	0.956693649	0.957701445	0.9568519	0.953912258	0.953641057	0.954600394	0.953088045	0.954612732	0.952859104	0.961343765	0.959879041	0.960511267	0.958328843	0.957672298	0.950922966
0	0	0	0	0	0	0	0	0	0	0	0	0	0	0	0	0	0	0	0	0	0	0	0	0	0	0	0	0	0	0	0	0	0	0	0	0	0	0	0	0	0	0	0	0	0	0	0	0	0
0	0	0	0	0	0	0	0	0	0	0	0	0	0	0	0	0	0	0	0	0	0	0	0	0	0	0	0	0	0	0	0	0	0	0	0	0	0	0	0	0	0	0	0	0	0	0	0	0	0
##########Morisita similarity index 2-25 ##########
#########Average Median Standard_deviation Standard_error ->record 1 #########
0.940336824	0.942215562	0.949573755	0.945739567	0.951684654	0.95402813	0.951674044	0.955792666	0.953135967	0.953505814	0.949201882	0.945908487	0.94559902	0.938874841	0.941075683	0.948300004	0.935826957	0.946249902	0.939775348	0.943577588	0.948281109	0.945896626	0.946489334	0.943623006	0.939774752	0.939143956	0.939996779	0.936231434	0.936784804	0.930410445	0.934059978	0.938485324	0.935397327	0.948984206	0.944901586	0.945869625	0.949612796	0.949095964	0.94397372	0.944446445	0.951789498	0.941881061	0.944233239	0.948883236	0.948699951	0.947373509	0.945739508	0.947772563	0.940300107	0.939215958
0.940336824	0.942215562	0.949573755	0.945739567	0.951684654	0.95402813	0.951674044	0.955792666	0.953135967	0.953505814	0.949201882	0.945908487	0.94559902	0.938874841	0.941075683	0.948300004	0.935826957	0.946249902	0.939775348	0.943577588	0.948281109	0.945896626	0.946489334	0.943623006	0.939774752	0.939143956	0.939996779	0.936231434	0.936784804	0.930410445	0.934059978	0.938485324	0.935397327	0.948984206	0.944901586	0.945869625	0.949612796	0.949095964	0.94397372	0.944446445	0.951789498	0.941881061	0.944233239	0.948883236	0.948699951	0.947373509	0.945739508	0.947772563	0.940300107	0.939215958
0	0	0	0	0	0	0	0	0	0	0	0	0	0	0	0	0	0	0	0	0	0	0	0	0	0	0	0	0	0	0	0	0	0	0	0	0	0	0	0	0	0	0	0	0	0	0	0	0	0
0	0	0	0	0	0	0	0	0	0	0	0	0	0	0	0	0	0	0	0	0	0	0	0	0	0	0	0	0	0	0	0	0	0	0	0	0	0	0	0	0	0	0	0	0	0	0	0	0	0
#########Average Median Standard_deviation Standard_error ->record 2 #########
0.93617183	0.943392634	0.95126313	0.943694413	0.948076427	0.94372189	0.954907596	0.9473176	0.9476583	0.952206075	0.948397636	0.940204322	0.94764334	0.951145709	0.9490785	0.942725182	0.949630261	0.954761744	0.955889881	0.958959162	0.958630621	0.953991592	0.962316215	0.959500909	0.956092835	0.958019197	0.951753199	0.948128581	0.94677794	0.947663426	0.952584863	0.95267266	0.953916967	0.956439078	0.953803599	0.954400599	0.955870926	0.957188964	0.960351646	0.960481525	0.953902066	0.952291071	0.956093967	0.955319583	0.956415832	0.956668079	0.959994316	0.948911488	0.95473522	0.958413363
0.93617183	0.943392634	0.95126313	0.943694413	0.948076427	0.94372189	0.954907596	0.9473176	0.9476583	0.952206075	0.948397636	0.940204322	0.94764334	0.951145709	0.9490785	0.942725182	0.949630261	0.954761744	0.955889881	0.958959162	0.958630621	0.953991592	0.962316215	0.959500909	0.956092835	0.958019197	0.951753199	0.948128581	0.94677794	0.947663426	0.952584863	0.95267266	0.953916967	0.956439078	0.953803599	0.954400599	0.955870926	0.957188964	0.960351646	0.960481525	0.953902066	0.952291071	0.956093967	0.955319583	0.956415832	0.956668079	0.959994316	0.948911488	0.95473522	0.958413363
0	0	0	0	0	0	0	0	0	0	0	0	0	0	0	0	0	0	0	0	0	0	0	0	0	0	0	0	0	0	0	0	0	0	0	0	0	0	0	0	0	0	0	0	0	0	0	0	0	0
0	0	0	0	0	0	0	0	0	0	0	0	0	0	0	0	0	0	0	0	0	0	0	0	0	0	0	0	0	0	0	0	0	0	0	0	0	0	0	0	0	0	0	0	0	0	0	0	0	0
#########Average Median Standard_deviation Standard_error ->record 3 #########
0.946528256	0.953076541	0.952822268	0.960431755	0.957412005	0.95729965	0.952519119	0.95402211	0.957565248	0.960617602	0.960907996	0.960671723	0.961938918	0.962878525	0.955758154	0.95619446	0.957390964	0.95154649	0.960558474	0.957777023	0.958050013	0.958993375	0.957434475	0.961362779	0.960986137	0.963893056	0.962314785	0.960759401	0.961775124	0.958857954	0.956838489	0.956276119	0.958836317	0.956742942	0.955679119	0.954653859	0.958077133	0.959642828	0.955040216	0.957883716	0.958584011	0.956113577	0.952823877	0.959088206	0.957787156	0.958105803	0.95933795	0.959795773	0.959822059	0.961541355
0.946528256	0.953076541	0.952822268	0.960431755	0.957412005	0.95729965	0.952519119	0.95402211	0.957565248	0.960617602	0.960907996	0.960671723	0.961938918	0.962878525	0.955758154	0.95619446	0.957390964	0.95154649	0.960558474	0.957777023	0.958050013	0.958993375	0.957434475	0.961362779	0.960986137	0.963893056	0.962314785	0.960759401	0.961775124	0.958857954	0.956838489	0.956276119	0.958836317	0.956742942	0.955679119	0.954653859	0.958077133	0.959642828	0.955040216	0.957883716	0.958584011	0.956113577	0.952823877	0.959088206	0.957787156	0.958105803	0.95933795	0.959795773	0.959822059	0.961541355
0	0	0	0	0	0	0	0	0	0	0	0	0	0	0	0	0	0	0	0	0	0	0	0	0	0	0	0	0	0	0	0	0	0	0	0	0	0	0	0	0	0	0	0	0	0	0	0	0	0
0	0	0	0	0	0	0	0	0	0	0	0	0	0	0	0	0	0	0	0	0	0	0	0	0	0	0	0	0	0	0	0	0	0	0	0	0	0	0	0	0	0	0	0	0	0	0	0	0	0
#########Average Median Standard_deviation Standard_error ->record 4 #########
0.944232345	0.954011381	0.957645893	0.960774958	0.957724571	0.965716422	0.964353025	0.964549422	0.958232582	0.963043094	0.960575223	0.95930177	0.961767376	0.961595178	0.963626683	0.960910797	0.956272066	0.958415926	0.958827078	0.957978904	0.956522763	0.957426071	0.958749652	0.960854471	0.963779032	0.958464325	0.959252596	0.954450965	0.951442838	0.954577863	0.954998612	0.957206667	0.961141288	0.953321695	0.953181565	0.956631184	0.957578898	0.956705213	0.953703165	0.953458905	0.954500139	0.953008294	0.954515874	0.952741623	0.961291432	0.959826291	0.960422695	0.958286345	0.957658052	0.950898171
0.944232345	0.954011381	0.957645893	0.960774958	0.957724571	0.965716422	0.964353025	0.964549422	0.958232582	0.963043094	0.960575223	0.95930177	0.961767376	0.961595178	0.963626683	0.960910797	0.956272066	0.958415926	0.958827078	0.957978904	0.956522763	0.957426071	0.958749652	0.960854471	0.963779032	0.958464325	0.959252596	0.954450965	0.951442838	0.954577863	0.954998612	0.957206667	0.961141288	0.953321695	0.953181565	0.956631184	0.957578898	0.956705213	0.953703165	0.953458905	0.954500139	0.953008294	0.954515874	0.952741623	0.961291432	0.959826291	0.960422695	0.958286345	0.957658052	0.950898171
0	0	0	0	0	0	0	0	0	0	0	0	0	0	0	0	0	0	0	0	0	0	0	0	0	0	0	0	0	0	0	0	0	0	0	0	0	0	0	0	0	0	0	0	0	0	0	0	0	0
0	0	0	0	0	0	0	0	0	0	0	0	0	0	0	0	0	0	0	0	0	0	0	0	0	0	0	0	0	0	0	0	0	0	0	0	0	0	0	0	0	0	0	0	0	0	0	0	0	0
[truncated: 450 more columns]
